# Supplementary material for: Acute organ injury is associated with alterations in the cell-free plasma transcriptome
Source: Intensive Care Med Exp. 2014 Feb 21;2:7. doi: 10.1186/2197-425X-2-7 (PMC4513035; doi:10.1186/2197-425X-2-7)
Supplement: Supplementary file 1 — Additional file 1: Complete gene lists with fold change and p values. (XLSX 430 KB) [file 40635_2013_5_MOESM1_ESM.xlsx]

## Sheet: MI T= 0
probeset_id	seqname	start	stop	total_probes	mrna_assignment	unigene	pathway	seqname	total_probes	mrna_assignment	unigene	GO_biological_process	pathway	SHAMvsT0 ttest	Sample size	Sample mean	Sample variance	Sample size	Sample mean	Sample variance	log2(Fold change)	T statistic	P-value
10339185	---	0	0	4	--- // --- // pos_control // --- // --- // --- // --- // --- // ---	---	---	---	4	--- // --- // pos_control // --- // --- // --- // --- // --- // ---	---	---	---	TRUE	3	1.47	1.6663	3	5.21667	0.0310334	3.74667	4.98106	0.00759161
10401309	chr12	82459847	82586097	31	NM_025461 // RefSeq // Mus musculus RIKEN cDNA 1810020G14 gene (1810020G14Rik), mRNA. // chr12 // 100 // 84 // 26 // 26 // 0 /// BC005675 // GenBank // Mus musculus RIKEN cDNA 1810020G14 gene, mRNA (cDNA clone MGC:11762 IMAGE:3153356), complete cds. // chr12 // 100 // 65 // 20 // 20 // 0 /// ENSMUST00000002757 // ENSEMBL // Isoform 1 of Cytochrome c oxidase assembly protein COX16 homolog, mitocho…	NM_025461 // Mm.439970 // blood| brain| embryonic tissue| eye| heart| intestine| joint| kidney| liver| lung| mammary gland| ovary| oviduct| pancreas| pituitary gland| prostate| skin| spinal cord| stomach| sympathetic ganglion| testis| thymus| thyroid| blastocyst| organogenesis| fetus| neonate| juvenile| adult /// BC005675 // Mm.439970 // blood| brain| embryonic tissue| eye| heart| intestine| join…	---	chr12	31	NM_025461 // RefSeq // Mus musculus RIKEN cDNA 1810020G14 gene (1810020G14Rik), mRNA. // chr12 // 100 // 84 // 26 // 26 // 0 /// BC005675 // GenBank // Mus musculus RIKEN cDNA 1810020G14 gene, mRNA (cDNA clone MGC:11762 IMAGE:3153356), complete cds. // chr12 // 100 // 65 // 20 // 20 // 0 /// ENSMUST00000002757 // ENSEMBL // Isoform 1 of Cytochrome c oxidase assembly protein COX16 homolog, mitocho…	NM_025461 // Mm.439970 // blood| brain| embryonic tissue| eye| heart| intestine| joint| kidney| liver| lung| mammary gland| ovary| oviduct| pancreas| pituitary gland| prostate| skin| spinal cord| stomach| sympathetic ganglion| testis| thymus| thyroid| blastocyst| organogenesis| fetus| neonate| juvenile| adult /// BC005675 // Mm.439970 // blood| brain| embryonic tissue| eye| heart| intestine| join…	AY178580 // GO:0006605 // protein targeting // inferred from direct assay /// AY178580 // GO:0007028 // cytoplasm organization // not recorded /// AY178580 // GO:0007266 // Rho protein signal transduction // inferred from direct assay /// AY178580 // GO:0030100 // regulation of endocytosis // inferred from direct assay	---	TRUE	3	0.483333	0.225833	3	2.76667	0.639233	2.28333	4.25212	0.0131359
10457731	chr18	20841093	20841464	41	NM_025592 // RefSeq // Mus musculus ribosomal protein L35 (Rpl35), mRNA. // chr18 // 90 // 100 // 37 // 41 // 0 /// ENSMUST00000092020 // ENSEMBL // similar to ribosomal protein L35 gene:ENSMUSG00000069439 // chr18 // 100 // 100 // 41 // 41 // 0 /// ENSMUST00000080861 // ENSEMBL // cdna:known chromosome:NCBIM37:2:38857101:38860651:-1 gene:ENSMUSG00000062997 // chr18 // 90 // 100 // 37 // 41 // 0 …	NM_025592 // Mm.345333 // adipose tissue| bladder| blood| bone marrow| brain| connective tissue| embryonic tissue| extraembryonic tissue| eye| heart| intestine| joint| kidney| liver| lung| mammary gland| muscle| ovary| pancreas| pituitary gland| prostate| skin| spleen| stomach| testis| thymus| tongue|oocyte| cleavage| blastocyst| egg cylinder| gastrula| organogenesis| fetus| neonate| juvenile| ad…	---	chr18	41	NM_025592 // RefSeq // Mus musculus ribosomal protein L35 (Rpl35), mRNA. // chr18 // 90 // 100 // 37 // 41 // 0 /// ENSMUST00000092020 // ENSEMBL // similar to ribosomal protein L35 gene:ENSMUSG00000069439 // chr18 // 100 // 100 // 41 // 41 // 0 /// ENSMUST00000080861 // ENSEMBL // cdna:known chromosome:NCBIM37:2:38857101:38860651:-1 gene:ENSMUSG00000062997 // chr18 // 90 // 100 // 37 // 41 // 0 …	NM_025592 // Mm.345333 // adipose tissue| bladder| blood| bone marrow| brain| connective tissue| embryonic tissue| extraembryonic tissue| eye| heart| intestine| joint| kidney| liver| lung| mammary gland| muscle| ovary| pancreas| pituitary gland| prostate| skin| spleen| stomach| testis| thymus| tongue|oocyte| cleavage| blastocyst| egg cylinder| gastrula| organogenesis| fetus| neonate| juvenile| ad…	NM_025592 // GO:0006412 // translation // inferred from electronic annotation /// NM_025592 // GO:0008150 // biological_process // no biological data available /// BC025884 // GO:0006412 // translation // inferred from electronic annotation /// BC025884 // GO:0008150 // biological_process // no biological data available	---	TRUE	3	8.57333	0.364234	3	10.9867	0.352934	2.41333	4.93591	0.00783962
10533626	chr5	123705490	123705822	49	BC090255 // GenBank // Mus musculus ribosomal protein L35A, mRNA (cDNA clone MGC:102389 IMAGE:2655001), complete cds. // chr5 // 100 // 100 // 49 // 49 // 0 /// BC100332 // GenBank // Mus musculus ribosomal protein L35A, mRNA (cDNA clone MGC:117626 IMAGE:30846392), complete cds. // chr5 // 96 // 100 // 47 // 49 // 0 /// BC100599 // GenBank // Mus musculus ribosomal protein L35A, mRNA (cDNA clone …	BC090255 // Mm.19355 // blood| bone marrow| brain| connective tissue| embryonic tissue| extraembryonic tissue| eye| heart| inner ear| intestine| joint| kidney| liver| lung| mammary gland| muscle| nasopharynx| ovary| pancreas| pineal gland| prostate| salivary gland| skin| spinal cord| spleen| stomach| testis| thymus| thyroid| tongue| cleavage| morula| blastocyst| egg cylinder| gastrula| organogene…	Y16430 // GenMAPP // Ribosomal_Proteins	chr5	49	BC090255 // GenBank // Mus musculus ribosomal protein L35A, mRNA (cDNA clone MGC:102389 IMAGE:2655001), complete cds. // chr5 // 100 // 100 // 49 // 49 // 0 /// BC100332 // GenBank // Mus musculus ribosomal protein L35A, mRNA (cDNA clone MGC:117626 IMAGE:30846392), complete cds. // chr5 // 96 // 100 // 47 // 49 // 0 /// BC100599 // GenBank // Mus musculus ribosomal protein L35A, mRNA (cDNA clone …	BC090255 // Mm.19355 // blood| bone marrow| brain| connective tissue| embryonic tissue| extraembryonic tissue| eye| heart| inner ear| intestine| joint| kidney| liver| lung| mammary gland| muscle| nasopharynx| ovary| pancreas| pineal gland| prostate| salivary gland| skin| spinal cord| spleen| stomach| testis| thymus| thyroid| tongue| cleavage| morula| blastocyst| egg cylinder| gastrula| organogene…	BC090255 // GO:0006412 // translation // inferred from electronic annotation /// BC090255 // GO:0008150 // biological_process // no biological data available /// BC100332 // GO:0006412 // translation // inferred from electronic annotation /// BC100332 // GO:0008150 // biological_process // no biological data available /// BC100599 // GO:0006412 // translation // inferred from electronic annotatio…	Y16430 // GenMAPP // Ribosomal_Proteins	TRUE	3	7.39667	1.08523	3	9.77333	0.268933	2.37667	3.53747	0.0240681
10571870	chr8	59990673	59993291	49	NM_008252 // RefSeq // Mus musculus high mobility group box 2 (Hmgb2), mRNA. // chr8 // 100 // 100 // 49 // 49 // 0 /// ENSMUST00000067925 // ENSEMBL // High mobility group protein B2 gene:ENSMUSG00000054717 // chr8 // 100 // 100 // 49 // 49 // 0 /// BC083108 // GenBank // Mus musculus high mobility group box 2, mRNA (cDNA clone MGC:103184 IMAGE:5320702), complete cds. // chr8 // 100 // 100 // 49…	NM_008252 // Mm.279998 // bone| bone marrow| brain| connective tissue| embryonic tissue| extraembryonic tissue| eye| fertilized ovum| heart| inner ear| intestine| joint| kidney| liver| lung| lymph node| mammary gland| ovary| pancreas| pituitary gland| prostate| salivary gland| skin| spleen| stomach| testis| thymus| thyroid|oocyte| zygote| cleavage| morula| blastocyst| egg cylinder| gastrula| orga…	---	chr8	49	NM_008252 // RefSeq // Mus musculus high mobility group box 2 (Hmgb2), mRNA. // chr8 // 100 // 100 // 49 // 49 // 0 /// ENSMUST00000067925 // ENSEMBL // High mobility group protein B2 gene:ENSMUSG00000054717 // chr8 // 100 // 100 // 49 // 49 // 0 /// BC083108 // GenBank // Mus musculus high mobility group box 2, mRNA (cDNA clone MGC:103184 IMAGE:5320702), complete cds. // chr8 // 100 // 100 // 49…	NM_008252 // Mm.279998 // bone| bone marrow| brain| connective tissue| embryonic tissue| extraembryonic tissue| eye| fertilized ovum| heart| inner ear| intestine| joint| kidney| liver| lung| lymph node| mammary gland| ovary| pancreas| pituitary gland| prostate| salivary gland| skin| spleen| stomach| testis| thymus| thyroid|oocyte| zygote| cleavage| morula| blastocyst| egg cylinder| gastrula| orga…	NM_008252 // GO:0007283 // spermatogenesis // inferred from mutant phenotype /// NM_008252 // GO:0008584 // male gonad development // inferred from mutant phenotype /// NM_008252 // GO:0010552 // positive regulation of specific transcription from RNA polymerase II promoter // inferred from mutant phenotype /// NM_008252 // GO:0048545 // response to steroid hormone stimulus // inferred from mutant…	---	TRUE	3	2.46667	1.87763	3	6.09667	0.267633	3.63	4.29266	0.0127193
10549802	chr7	5970624	5971070	30	NM_011296 // RefSeq // Mus musculus ribosomal protein S18 (Rps18), mRNA. // chr7 // 67 // 100 // 20 // 30 // 0 /// ENSMUST00000008812 // ENSEMBL // 40S ribosomal protein S18 gene:ENSMUSG00000008668 // chr7 // 67 // 100 // 20 // 30 // 0 /// M76763 // GenBank // Mus musculus ribosomal protein (Ke-3) mRNA, complete cds. // chr7 // 67 // 100 // 20 // 30 // 0 /// ENSMUST00000072050 // ENSEMBL // simil…	NM_011296 // Mm.324762 // blood| bone| bone marrow| brain| embryonic tissue| extraembryonic tissue| eye| heart| inner ear| intestine| kidney| liver| lung| mammary gland| muscle| pancreas| prostate| salivary gland| skin| spleen| stomach| testis| thymus| thyroid| tongue| blastocyst| gastrula| organogenesis| fetus| neonate| juvenile| adult /// ENSMUST00000008812 // Mm.324762 // blood| bone| bone mar…	---	chr7	30	NM_011296 // RefSeq // Mus musculus ribosomal protein S18 (Rps18), mRNA. // chr7 // 67 // 100 // 20 // 30 // 0 /// ENSMUST00000008812 // ENSEMBL // 40S ribosomal protein S18 gene:ENSMUSG00000008668 // chr7 // 67 // 100 // 20 // 30 // 0 /// M76763 // GenBank // Mus musculus ribosomal protein (Ke-3) mRNA, complete cds. // chr7 // 67 // 100 // 20 // 30 // 0 /// ENSMUST00000072050 // ENSEMBL // simil…	NM_011296 // Mm.324762 // blood| bone| bone marrow| brain| embryonic tissue| extraembryonic tissue| eye| heart| inner ear| intestine| kidney| liver| lung| mammary gland| muscle| pancreas| prostate| salivary gland| skin| spleen| stomach| testis| thymus| thyroid| tongue| blastocyst| gastrula| organogenesis| fetus| neonate| juvenile| adult /// ENSMUST00000008812 // Mm.324762 // blood| bone| bone mar…	NM_011296 // GO:0006412 // translation // inferred from electronic annotation /// ENSMUST00000008812 // GO:0006412 // translation // inferred from electronic annotation /// M76763 // GO:0006412 // translation // inferred from electronic annotation	---	TRUE	3	6.25667	0.586634	3	8.70333	0.238233	2.44667	4.66599	0.00954683
10338520	---	0	0	1	--- // --- // neg_control // --- // --- // --- // --- // --- // ---	---	---	---	1	--- // --- // neg_control // --- // --- // --- // --- // --- // ---	---	---	---	TRUE	3	0.216667	0.0650333	3	2.81	1.3252	2.59333	3.80956	0.0189473
10446131	chr17	56752839	56753668	58	NM_018730 // RefSeq // Mus musculus ribosomal protein L36 (Rpl36), mRNA. // chr17 // 100 // 100 // 58 // 58 // 0 /// BC086914 // GenBank // Mus musculus ribosomal protein L36, mRNA (cDNA clone MGC:107625 IMAGE:6768133), complete cds. // chr17 // 93 // 100 // 54 // 58 // 0 /// ENSMUST00000091097 // ENSEMBL // hypothetical protein gene:ENSMUSG00000066771 // chr17 // 63 // 84 // 31 // 49 // 0 /// EN…	NM_018730 // Mm.11376 // bone| brain| embryonic tissue| extraembryonic tissue| heart| intestine| kidney| liver| lung| ovary| pancreas| prostate| skin| spleen| testis| thymus| uterus|oocyte| cleavage| blastocyst| gastrula| organogenesis| fetus| neonate| juvenile| adult /// NM_018730 // Mm.379094 // adipose tissue| blood| bone| brain| embryonic tissue| extraembryonic tissue| eye| heart| inner ear| …	BC086914 // GenMAPP // Ribosomal_Proteins	chr17	58	NM_018730 // RefSeq // Mus musculus ribosomal protein L36 (Rpl36), mRNA. // chr17 // 100 // 100 // 58 // 58 // 0 /// BC086914 // GenBank // Mus musculus ribosomal protein L36, mRNA (cDNA clone MGC:107625 IMAGE:6768133), complete cds. // chr17 // 93 // 100 // 54 // 58 // 0 /// ENSMUST00000091097 // ENSEMBL // hypothetical protein gene:ENSMUSG00000066771 // chr17 // 63 // 84 // 31 // 49 // 0 /// EN…	NM_018730 // Mm.11376 // bone| brain| embryonic tissue| extraembryonic tissue| heart| intestine| kidney| liver| lung| ovary| pancreas| prostate| skin| spleen| testis| thymus| uterus|oocyte| cleavage| blastocyst| gastrula| organogenesis| fetus| neonate| juvenile| adult /// NM_018730 // Mm.379094 // adipose tissue| blood| bone| brain| embryonic tissue| extraembryonic tissue| eye| heart| inner ear| …	NM_018730 // GO:0006412 // translation // inferred from electronic annotation /// NM_018730 // GO:0008150 // biological_process // no biological data available /// BC086914 // GO:0006412 // translation // inferred from electronic annotation /// BC086914 // GO:0008150 // biological_process // no biological data available	BC086914 // GenMAPP // Ribosomal_Proteins	TRUE	3	6.30667	4.76013	3	9.93333	0.340933	3.62667	2.78124	0.0497556
10385570	chr11	49492125	49492632	66	NM_009083 // RefSeq // Mus musculus ribosomal protein L30 (Rpl30), mRNA. // chr11 // 92 // 97 // 59 // 64 // 0 /// BC092137 // GenBank // Mus musculus ribosomal protein L30, mRNA (cDNA clone MGC:106425 IMAGE:6823165), complete cds. // chr11 // 92 // 100 // 61 // 66 // 0 /// ENSMUST00000079735 // ENSEMBL // cdna:known chromosome:NCBIM37:15:34370260:34373395:-1 gene:ENSMUSG00000058600 // chr11 // 9…	NM_009083 // Mm.358632 // blood| bone| bone marrow| brain| connective tissue| embryonic tissue| extraembryonic tissue| eye| heart| inner ear| intestine| joint| kidney| liver| lung| lymph node| mammary gland| muscle| pancreas| pineal gland| prostate| skin| spinal cord| spleen| stomach| testis| thymus| cleavage| morula| blastocyst| egg cylinder| gastrula| organogenesis| fetus| neonate| juvenile| ad…	---	chr11	66	NM_009083 // RefSeq // Mus musculus ribosomal protein L30 (Rpl30), mRNA. // chr11 // 92 // 97 // 59 // 64 // 0 /// BC092137 // GenBank // Mus musculus ribosomal protein L30, mRNA (cDNA clone MGC:106425 IMAGE:6823165), complete cds. // chr11 // 92 // 100 // 61 // 66 // 0 /// ENSMUST00000079735 // ENSEMBL // cdna:known chromosome:NCBIM37:15:34370260:34373395:-1 gene:ENSMUSG00000058600 // chr11 // 9…	NM_009083 // Mm.358632 // blood| bone| bone marrow| brain| connective tissue| embryonic tissue| extraembryonic tissue| eye| heart| inner ear| intestine| joint| kidney| liver| lung| lymph node| mammary gland| muscle| pancreas| pineal gland| prostate| skin| spinal cord| spleen| stomach| testis| thymus| cleavage| morula| blastocyst| egg cylinder| gastrula| organogenesis| fetus| neonate| juvenile| ad…	NM_009083 // GO:0006412 // translation // inferred from electronic annotation /// NM_009083 // GO:0008150 // biological_process // no biological data available /// BC092137 // GO:0006412 // translation // inferred from electronic annotation /// BC092137 // GO:0008150 // biological_process // no biological data available /// ENSMUST00000110385 // GO:0006412 // translation // inferred from electron…	---	TRUE	3	7.47667	1.15823	3	10.0267	0.185233	2.55	3.81055	0.0189312
10606569	chrX	121712973	121713371	35	NM_011295 // RefSeq // Mus musculus ribosomal protein S12 (Rps12), mRNA. // chrX // 86 // 100 // 30 // 35 // 0 /// BC089338 // GenBank // Mus musculus ribosomal protein S12, mRNA (cDNA clone MGC:102111 IMAGE:6407567), complete cds. // chrX // 86 // 100 // 30 // 35 // 0 /// BC089339 // GenBank // Mus musculus ribosomal protein S12, mRNA (cDNA clone MGC:102112 IMAGE:6408026), complete cds. // chrX …	NM_011295 // Mm.371846 // bladder| blood| bone marrow| brain| connective tissue| dorsal root ganglion| embryonic tissue| extraembryonic tissue| eye| heart| inner ear| intestine| joint| kidney| liver| lung| lymph node| mammary gland| muscle| nasopharynx| pancreas| skin| spinal cord| spleen| stomach| testis| thymus| tongue| cleavage| morula| blastocyst| gastrula| organogenesis| fetus| neonate| juve…	X15962 // GenMAPP // Ribosomal_Proteins	chrX	35	NM_011295 // RefSeq // Mus musculus ribosomal protein S12 (Rps12), mRNA. // chrX // 86 // 100 // 30 // 35 // 0 /// BC089338 // GenBank // Mus musculus ribosomal protein S12, mRNA (cDNA clone MGC:102111 IMAGE:6407567), complete cds. // chrX // 86 // 100 // 30 // 35 // 0 /// BC089339 // GenBank // Mus musculus ribosomal protein S12, mRNA (cDNA clone MGC:102112 IMAGE:6408026), complete cds. // chrX …	NM_011295 // Mm.371846 // bladder| blood| bone marrow| brain| connective tissue| dorsal root ganglion| embryonic tissue| extraembryonic tissue| eye| heart| inner ear| intestine| joint| kidney| liver| lung| lymph node| mammary gland| muscle| nasopharynx| pancreas| skin| spinal cord| spleen| stomach| testis| thymus| tongue| cleavage| morula| blastocyst| gastrula| organogenesis| fetus| neonate| juve…	NM_011295 // GO:0006412 // translation // inferred from electronic annotation /// BC089338 // GO:0006412 // translation // inferred from electronic annotation /// BC089339 // GO:0006412 // translation // inferred from electronic annotation /// BC099377 // GO:0006412 // translation // inferred from electronic annotation /// X15962 // GO:0006412 // translation // inferred from electronic annotation…	X15962 // GenMAPP // Ribosomal_Proteins	TRUE	3	7.81333	0.149634	3	9.84	0.0988	2.02667	7.04268	0.0021427
10389882	chr11	94152451	94183225	33	NM_026313 // RefSeq // Mus musculus RIKEN cDNA 3300001P08 gene (3300001P08Rik), mRNA. // chr11 // 100 // 100 // 33 // 33 // 0 /// ENSMUST00000021226 // ENSEMBL // Isoform 2 of Cisplatin resistance-associated overexpressed protein gene:ENSMUSG00000020863 // chr11 // 100 // 100 // 33 // 33 // 0 /// BC009092 // GenBank // Mus musculus RIKEN cDNA 3300001P08 gene, mRNA (cDNA clone MGC:7100 IMAGE:31575…	NM_026313 // Mm.30927 // adrenal gland| bone marrow| brain| dorsal root ganglion| embryonic tissue| epididymis| extraembryonic tissue| eye| fertilized ovum| heart| inner ear| intestine| kidney| lung| lymph node| mammary gland| molar| ovary| pancreas| pituitary gland| prostate| skin| spinal cord| spleen| stomach| sympathetic ganglion| testis| thymus| uterus|oocyte| zygote| cleavage| morula| blasto…	---	chr11	33	NM_026313 // RefSeq // Mus musculus RIKEN cDNA 3300001P08 gene (3300001P08Rik), mRNA. // chr11 // 100 // 100 // 33 // 33 // 0 /// ENSMUST00000021226 // ENSEMBL // Isoform 2 of Cisplatin resistance-associated overexpressed protein gene:ENSMUSG00000020863 // chr11 // 100 // 100 // 33 // 33 // 0 /// BC009092 // GenBank // Mus musculus RIKEN cDNA 3300001P08 gene, mRNA (cDNA clone MGC:7100 IMAGE:31575…	NM_026313 // Mm.30927 // adrenal gland| bone marrow| brain| dorsal root ganglion| embryonic tissue| epididymis| extraembryonic tissue| eye| fertilized ovum| heart| inner ear| intestine| kidney| lung| lymph node| mammary gland| molar| ovary| pancreas| pituitary gland| prostate| skin| spinal cord| spleen| stomach| sympathetic ganglion| testis| thymus| uterus|oocyte| zygote| cleavage| morula| blasto…	NM_026313 // GO:0006397 // mRNA processing // inferred from electronic annotation /// NM_026313 // GO:0008380 // RNA splicing // inferred from electronic annotation /// ENSMUST00000021226 // GO:0006397 // mRNA processing // inferred from electronic annotation /// ENSMUST00000021226 // GO:0008380 // RNA splicing // inferred from electronic annotation /// BC009092 // GO:0006397 // mRNA processing /…	---	TRUE	3	1.21	0.3163	3	5.08667	0.624933	3.87667	6.92103	0.00228728
10480672	chr2	25126559	25127938	25	NM_023464 // RefSeq // Mus musculus Sjogren's syndrome nuclear autoantigen 1 (Ssna1), mRNA. // chr2 // 100 // 100 // 25 // 25 // 0 /// ENSMUST00000028342 // ENSEMBL // Sjoegren syndrome nuclear autoantigen 1 homolog gene:ENSMUSG00000026966 // chr2 // 100 // 100 // 25 // 25 // 0 /// BC037081 // GenBank // Mus musculus Sjogren's syndrome nuclear autoantigen 1, mRNA (cDNA clone MGC:46811 IMAGE:50986…	NM_023464 // Mm.21444 // bladder| blood| bone marrow| brain| embryonic tissue| extraembryonic tissue| eye| heart| inner ear| kidney| liver| lung| lymph node| mammary gland| muscle| ovary| pancreas| pineal gland| pituitary gland| prostate| salivary gland| skin| spinal cord| spleen| stomach| testis| thymus| thyroid| uterus|oocyte| cleavage| blastocyst| egg cylinder| gastrula| organogenesis| fetus| …	---	chr2	25	NM_023464 // RefSeq // Mus musculus Sjogren's syndrome nuclear autoantigen 1 (Ssna1), mRNA. // chr2 // 100 // 100 // 25 // 25 // 0 /// ENSMUST00000028342 // ENSEMBL // Sjoegren syndrome nuclear autoantigen 1 homolog gene:ENSMUSG00000026966 // chr2 // 100 // 100 // 25 // 25 // 0 /// BC037081 // GenBank // Mus musculus Sjogren's syndrome nuclear autoantigen 1, mRNA (cDNA clone MGC:46811 IMAGE:50986…	NM_023464 // Mm.21444 // bladder| blood| bone marrow| brain| embryonic tissue| extraembryonic tissue| eye| heart| inner ear| kidney| liver| lung| lymph node| mammary gland| muscle| ovary| pancreas| pineal gland| pituitary gland| prostate| salivary gland| skin| spinal cord| spleen| stomach| testis| thymus| thyroid| uterus|oocyte| cleavage| blastocyst| egg cylinder| gastrula| organogenesis| fetus| …	---	---	TRUE	3	1.08	0.2539	3	4.62667	1.03963	3.54667	5.40122	0.00568757
10371107	chr10	80727458	80729671	26	NM_025317 // RefSeq // Mus musculus mitochondrial ribosomal protein L54 (Mrpl54), nuclear gene encoding mitochondrial protein, mRNA. // chr10 // 100 // 100 // 26 // 26 // 0 /// ENSMUST00000046114 // ENSEMBL // 39S ribosomal protein L54, mitochondrial gene:ENSMUSG00000034932 // chr10 // 100 // 100 // 26 // 26 // 0 /// BC056985 // GenBank // Mus musculus mitochondrial ribosomal protein L54, mRNA (c…	NM_025317 // Mm.43397 // blood| bone| bone marrow| brain| connective tissue| embryonic tissue| extraembryonic tissue| eye| heart| intestine| joint| kidney| liver| lung| lymph node| mammary gland| pancreas| pituitary gland| skin| stomach| testis| thymus| thyroid| tongue| uterus| blastocyst| organogenesis| fetus| neonate| juvenile| adult /// ENSMUST00000046114 // Mm.43397 // blood| bone| bone marro…	---	chr10	26	NM_025317 // RefSeq // Mus musculus mitochondrial ribosomal protein L54 (Mrpl54), nuclear gene encoding mitochondrial protein, mRNA. // chr10 // 100 // 100 // 26 // 26 // 0 /// ENSMUST00000046114 // ENSEMBL // 39S ribosomal protein L54, mitochondrial gene:ENSMUSG00000034932 // chr10 // 100 // 100 // 26 // 26 // 0 /// BC056985 // GenBank // Mus musculus mitochondrial ribosomal protein L54, mRNA (c…	NM_025317 // Mm.43397 // blood| bone| bone marrow| brain| connective tissue| embryonic tissue| extraembryonic tissue| eye| heart| intestine| joint| kidney| liver| lung| lymph node| mammary gland| pancreas| pituitary gland| skin| stomach| testis| thymus| thyroid| tongue| uterus| blastocyst| organogenesis| fetus| neonate| juvenile| adult /// ENSMUST00000046114 // Mm.43397 // blood| bone| bone marro…	NM_025317 // GO:0008150 // biological_process // no biological data available /// ENSMUST00000046114 // GO:0008150 // biological_process // no biological data available /// BC056985 // GO:0008150 // biological_process // no biological data available	---	TRUE	3	2.98667	0.815033	3	6.15667	0.326533	3.17	5.13889	0.00679651
10539015	chr6	71633361	71633864	12	XR_033047 // RefSeq // PREDICTED: Mus musculus similar to Ribosomal protein L19 (LOC668034), misc RNA. // chr6 // 100 // 100 // 12 // 12 // 0 /// GENSCAN00000022458 // ENSEMBL // cdna:Genscan chromosome:NCBIM37:6:71633579:71661494:1 // chr6 // 100 // 25 // 3 // 3 // 0	---	---	chr6	12	XR_033047 // RefSeq // PREDICTED: Mus musculus similar to Ribosomal protein L19 (LOC668034), misc RNA. // chr6 // 100 // 100 // 12 // 12 // 0 /// GENSCAN00000022458 // ENSEMBL // cdna:Genscan chromosome:NCBIM37:6:71633579:71661494:1 // chr6 // 100 // 25 // 3 // 3 // 0	---	---	---	TRUE	3	1.02	0.2347	3	3.07	0.4827	2.05	4.19212	0.013783
10483786	chr2	74429387	74429964	29	NM_011288 // RefSeq // Mus musculus mitochondrial ribosomal protein L23 (Mrpl23), nuclear gene encoding mitochondrial protein, mRNA. // chr2 // 100 // 100 // 29 // 29 // 0 /// BC081460 // GenBank // Mus musculus mitochondrial ribosomal protein L23, mRNA (cDNA clone MGC:102115 IMAGE:6814073), complete cds. // chr2 // 100 // 100 // 29 // 29 // 0 /// AB049646 // GenBank // Mus musculus MRPL23 mRNA f…	NM_011288 // Mm.12144 // adrenal gland| bladder| bone marrow| brain| embryonic tissue| extraembryonic tissue| eye| heart| intestine| joint| kidney| liver| lung| mammary gland| ovary| pancreas| prostate| salivary gland| skin| stomach| testis| thymus| tongue| uterus|oocyte| unfertilized ovum| blastocyst| organogenesis| fetus| neonate| juvenile| adult /// BC081460 // Mm.12144 // adrenal gland| bladd…	BC081460 // GenMAPP // mRNA_processing_binding_Reactome /// AB049646 // GenMAPP // mRNA_processing_binding_Reactome /// U84902 // GenMAPP // mRNA_processing_binding_Reactome /// BC038626 // GenMAPP // mRNA_processing_binding_Reactome	chr2	29	NM_011288 // RefSeq // Mus musculus mitochondrial ribosomal protein L23 (Mrpl23), nuclear gene encoding mitochondrial protein, mRNA. // chr2 // 100 // 100 // 29 // 29 // 0 /// BC081460 // GenBank // Mus musculus mitochondrial ribosomal protein L23, mRNA (cDNA clone MGC:102115 IMAGE:6814073), complete cds. // chr2 // 100 // 100 // 29 // 29 // 0 /// AB049646 // GenBank // Mus musculus MRPL23 mRNA f…	NM_011288 // Mm.12144 // adrenal gland| bladder| bone marrow| brain| embryonic tissue| extraembryonic tissue| eye| heart| intestine| joint| kidney| liver| lung| mammary gland| ovary| pancreas| prostate| salivary gland| skin| stomach| testis| thymus| tongue| uterus|oocyte| unfertilized ovum| blastocyst| organogenesis| fetus| neonate| juvenile| adult /// BC081460 // Mm.12144 // adrenal gland| bladd…	NM_011288 // GO:0006412 // translation // traceable author statement /// BC081460 // GO:0006412 // translation // traceable author statement /// AB049646 // GO:0006412 // translation // traceable author statement /// U84902 // GO:0006412 // translation // traceable author statement /// BC038626 // GO:0006412 // translation // traceable author statement	BC081460 // GenMAPP // mRNA_processing_binding_Reactome /// AB049646 // GenMAPP // mRNA_processing_binding_Reactome /// U84902 // GenMAPP // mRNA_processing_binding_Reactome /// BC038626 // GenMAPP // mRNA_processing_binding_Reactome	TRUE	3	3.13667	4.31703	3	7.51	0.0993	4.37333	3.60448	0.0226676
10342193	---	0	0	4	--- // --- // pos_control // --- // --- // --- // --- // --- // ---	---	---	---	4	--- // --- // pos_control // --- // --- // --- // --- // --- // ---	---	---	---	TRUE	3	2.54	0.7693	3	-0.0633333	0.0422333	-2.60333	-5.00538	0.00746198
10341797	---	0	0	4	--- // --- // pos_control // --- // --- // --- // --- // --- // ---	---	---	---	4	--- // --- // pos_control // --- // --- // --- // --- // --- // ---	---	---	---	TRUE	3	1.94667	3.36973	3	5.79	0.4699	3.84333	3.39722	0.0273473
10394609	chr12	12918792	12919191	44	NM_018730 // RefSeq // Mus musculus ribosomal protein L36 (Rpl36), mRNA. // chr12 // 91 // 100 // 40 // 44 // 0 /// BC086914 // GenBank // Mus musculus ribosomal protein L36, mRNA (cDNA clone MGC:107625 IMAGE:6768133), complete cds. // chr12 // 84 // 100 // 37 // 44 // 0 /// ENSMUST00000091097 // ENSEMBL // hypothetical protein gene:ENSMUSG00000066771 // chr12 // 73 // 84 // 27 // 37 // 0 /// ENS…	NM_018730 // Mm.11376 // bone| brain| embryonic tissue| extraembryonic tissue| heart| intestine| kidney| liver| lung| ovary| pancreas| prostate| skin| spleen| testis| thymus| uterus|oocyte| cleavage| blastocyst| gastrula| organogenesis| fetus| neonate| juvenile| adult /// NM_018730 // Mm.379094 // adipose tissue| blood| bone| brain| embryonic tissue| extraembryonic tissue| eye| heart| inner ear| …	BC086914 // GenMAPP // Ribosomal_Proteins	chr12	44	NM_018730 // RefSeq // Mus musculus ribosomal protein L36 (Rpl36), mRNA. // chr12 // 91 // 100 // 40 // 44 // 0 /// BC086914 // GenBank // Mus musculus ribosomal protein L36, mRNA (cDNA clone MGC:107625 IMAGE:6768133), complete cds. // chr12 // 84 // 100 // 37 // 44 // 0 /// ENSMUST00000091097 // ENSEMBL // hypothetical protein gene:ENSMUSG00000066771 // chr12 // 73 // 84 // 27 // 37 // 0 /// ENS…	NM_018730 // Mm.11376 // bone| brain| embryonic tissue| extraembryonic tissue| heart| intestine| kidney| liver| lung| ovary| pancreas| prostate| skin| spleen| testis| thymus| uterus|oocyte| cleavage| blastocyst| gastrula| organogenesis| fetus| neonate| juvenile| adult /// NM_018730 // Mm.379094 // adipose tissue| blood| bone| brain| embryonic tissue| extraembryonic tissue| eye| heart| inner ear| …	NM_018730 // GO:0006412 // translation // inferred from electronic annotation /// NM_018730 // GO:0008150 // biological_process // no biological data available /// BC086914 // GO:0006412 // translation // inferred from electronic annotation /// BC086914 // GO:0008150 // biological_process // no biological data available	BC086914 // GenMAPP // Ribosomal_Proteins	TRUE	3	6.21	4.4548	3	9.80667	0.334933	3.59667	2.84646	0.0465622
10417167	chr14	122580926	122801456	32	NM_029556 // RefSeq // Mus musculus citrate lyase beta like (Clybl), mRNA. // chr14 // 100 // 88 // 28 // 28 // 0 /// ENSMUST00000026625 // ENSEMBL // Citrate lyase subunit beta-like protein, mitochondrial gene:ENSMUSG00000025545 // chr14 // 100 // 100 // 32 // 32 // 0 /// BC023398 // GenBank // Mus musculus citrate lyase beta like, mRNA (cDNA clone MGC:32507 IMAGE:5064709), complete cds. // chr1…	NM_029556 // Mm.34608 // bone marrow| brain| embryonic tissue| extraembryonic tissue| eye| heart| kidney| liver| lung| mammary gland| pancreas| pituitary gland| spleen| testis| thymus| thyroid| tongue| fetus| juvenile| adult /// ENSMUST00000026625 // Mm.34608 // bone marrow| brain| embryonic tissue| extraembryonic tissue| eye| heart| kidney| liver| lung| mammary gland| pancreas| pituitary gland| …	---	chr14	32	NM_029556 // RefSeq // Mus musculus citrate lyase beta like (Clybl), mRNA. // chr14 // 100 // 88 // 28 // 28 // 0 /// ENSMUST00000026625 // ENSEMBL // Citrate lyase subunit beta-like protein, mitochondrial gene:ENSMUSG00000025545 // chr14 // 100 // 100 // 32 // 32 // 0 /// BC023398 // GenBank // Mus musculus citrate lyase beta like, mRNA (cDNA clone MGC:32507 IMAGE:5064709), complete cds. // chr1…	NM_029556 // Mm.34608 // bone marrow| brain| embryonic tissue| extraembryonic tissue| eye| heart| kidney| liver| lung| mammary gland| pancreas| pituitary gland| spleen| testis| thymus| thyroid| tongue| fetus| juvenile| adult /// ENSMUST00000026625 // Mm.34608 // bone marrow| brain| embryonic tissue| extraembryonic tissue| eye| heart| kidney| liver| lung| mammary gland| pancreas| pituitary gland| …	NM_029556 // GO:0006725 // cellular aromatic compound metabolic process // inferred from electronic annotation /// NM_029556 // GO:0008150 // biological_process // no biological data available /// ENSMUST00000026625 // GO:0006725 // cellular aromatic compound metabolic process // inferred from electronic annotation /// ENSMUST00000026625 // GO:0008150 // biological_process // no biological data a…	---	TRUE	3	0.84	0.0019	3	3.54	0.6571	2.7	5.76079	0.00450459
10606902	chrX	133489804	133511389	20	NM_207267 // RefSeq // Mus musculus RIKEN cDNA 4930488E11 gene (4930488E11Rik), mRNA. // chrX // 100 // 90 // 18 // 18 // 0 /// BC096054 // GenBank // Mus musculus RIKEN cDNA 4930488E11 gene, mRNA (cDNA clone MGC:106799 IMAGE:3373135), complete cds. // chrX // 100 // 85 // 17 // 17 // 0 /// NM_001080967 // RefSeq // Mus musculus thymosin beta-like (LOC100034363), mRNA. // chrX // 100 // 55 // 11 …	NM_207267 // Mm.381904 // brain| embryonic tissue| kidney| mammary gland| prostate| stomach| testis| thymus| fetus| neonate| adult /// NM_207267 // Mm.474559 // brain| dorsal root ganglion| embryonic tissue| eye| kidney| pancreas| prostate| spinal cord| testis| thymus| fetus| neonate| juvenile| adult /// BC096054 // Mm.381904 // brain| embryonic tissue| kidney| mammary gland| prostate| stomach| t…	---	chrX	20	NM_207267 // RefSeq // Mus musculus RIKEN cDNA 4930488E11 gene (4930488E11Rik), mRNA. // chrX // 100 // 90 // 18 // 18 // 0 /// BC096054 // GenBank // Mus musculus RIKEN cDNA 4930488E11 gene, mRNA (cDNA clone MGC:106799 IMAGE:3373135), complete cds. // chrX // 100 // 85 // 17 // 17 // 0 /// NM_001080967 // RefSeq // Mus musculus thymosin beta-like (LOC100034363), mRNA. // chrX // 100 // 55 // 11 …	NM_207267 // Mm.381904 // brain| embryonic tissue| kidney| mammary gland| prostate| stomach| testis| thymus| fetus| neonate| adult /// NM_207267 // Mm.474559 // brain| dorsal root ganglion| embryonic tissue| eye| kidney| pancreas| prostate| spinal cord| testis| thymus| fetus| neonate| juvenile| adult /// BC096054 // Mm.381904 // brain| embryonic tissue| kidney| mammary gland| prostate| stomach| t…	---	---	TRUE	3	0.233333	0.0849333	3	3.3	0.2649	3.06667	8.98042	0.000850924
10423963	chr15	44259647	44269231	26	NM_175009 // RefSeq // Mus musculus enhancer of yellow 2 homolog (Drosophila) (Eny2), mRNA. // chr15 // 100 // 85 // 22 // 22 // 0 /// NM_026149 // RefSeq // Mus musculus NudC domain containing 1 (Nudcd1), transcript variant 1, mRNA. // chr15 // 100 // 15 // 4 // 4 // 0 /// NM_001113554 // RefSeq // Mus musculus NudC domain containing 1 (Nudcd1), transcript variant 2, mRNA. // chr15 // 100 // 15 …	NM_175009 // Mm.291828 // bladder| bone marrow| brain| connective tissue| dorsal root ganglion| embryonic tissue| extraembryonic tissue| eye| heart| inner ear| intestine| kidney| liver| lung| lymph node| mammary gland| molar| muscle| ovary| pancreas| pituitary gland| prostate| skin| spleen| stomach| testis| thymus| thyroid| uterus|oocyte| unfertilized ovum| cleavage| egg cylinder| gastrula| organ…	---	chr15	26	NM_175009 // RefSeq // Mus musculus enhancer of yellow 2 homolog (Drosophila) (Eny2), mRNA. // chr15 // 100 // 85 // 22 // 22 // 0 /// NM_026149 // RefSeq // Mus musculus NudC domain containing 1 (Nudcd1), transcript variant 1, mRNA. // chr15 // 100 // 15 // 4 // 4 // 0 /// NM_001113554 // RefSeq // Mus musculus NudC domain containing 1 (Nudcd1), transcript variant 2, mRNA. // chr15 // 100 // 15 …	NM_175009 // Mm.291828 // bladder| bone marrow| brain| connective tissue| dorsal root ganglion| embryonic tissue| extraembryonic tissue| eye| heart| inner ear| intestine| kidney| liver| lung| lymph node| mammary gland| molar| muscle| ovary| pancreas| pituitary gland| prostate| skin| spleen| stomach| testis| thymus| thyroid| uterus|oocyte| unfertilized ovum| cleavage| egg cylinder| gastrula| organ…	NM_175009 // GO:0006350 // transcription // inferred from electronic annotation /// NM_175009 // GO:0006355 // regulation of transcription, DNA-dependent // inferred from electronic annotation /// NM_175009 // GO:0006810 // transport // inferred from electronic annotation /// NM_175009 // GO:0016568 // chromatin modification // inferred from electronic annotation /// NM_175009 // GO:0051028 // mR…	---	TRUE	3	1.36	1.4481	3	3.86	0.1561	2.5	3.41878	0.0268102
10450055	chr17	34075864	34077276	21	NM_010385 // RefSeq // Mus musculus H2-K region expressed gene 2 (H2-Ke2), mRNA. // chr17 // 100 // 100 // 21 // 21 // 0 /// ENSMUST00000025163 // ENSEMBL // Prefoldin subunit 6 gene:ENSMUSG00000024309 // chr17 // 100 // 100 // 21 // 21 // 0 /// M65255 // GenBank // Mouse hydrophilic protein (KE2 wt) mRNA, complete cds. // chr17 // 67 // 100 // 14 // 21 // 0	NM_010385 // Mm.2948 // bone marrow| brain| embryonic tissue| extraembryonic tissue| eye| heart| inner ear| intestine| kidney| liver| lung| mammary gland| muscle| ovary| pancreas| pituitary gland| prostate| skin| spleen| testis| thymus| cleavage| morula| blastocyst| egg cylinder| gastrula| organogenesis| fetus| neonate| juvenile| adult /// ENSMUST00000025163 // Mm.2948 // bone marrow| brain| embr…	---	chr17	21	NM_010385 // RefSeq // Mus musculus H2-K region expressed gene 2 (H2-Ke2), mRNA. // chr17 // 100 // 100 // 21 // 21 // 0 /// ENSMUST00000025163 // ENSEMBL // Prefoldin subunit 6 gene:ENSMUSG00000024309 // chr17 // 100 // 100 // 21 // 21 // 0 /// M65255 // GenBank // Mouse hydrophilic protein (KE2 wt) mRNA, complete cds. // chr17 // 67 // 100 // 14 // 21 // 0	NM_010385 // Mm.2948 // bone marrow| brain| embryonic tissue| extraembryonic tissue| eye| heart| inner ear| intestine| kidney| liver| lung| mammary gland| muscle| ovary| pancreas| pituitary gland| prostate| skin| spleen| testis| thymus| cleavage| morula| blastocyst| egg cylinder| gastrula| organogenesis| fetus| neonate| juvenile| adult /// ENSMUST00000025163 // Mm.2948 // bone marrow| brain| embr…	NM_010385 // GO:0006457 // protein folding // inferred from electronic annotation /// ENSMUST00000025163 // GO:0006457 // protein folding // inferred from electronic annotation /// M65255 // GO:0006457 // protein folding // inferred from electronic annotation	---	TRUE	3	1.66667	0.265733	3	4.44333	0.340033	2.77667	6.17919	0.00348466
10339438	---	0	0	4	--- // --- // neg_control // --- // --- // --- // --- // --- // ---	---	---	---	4	--- // --- // neg_control // --- // --- // --- // --- // --- // ---	---	---	---	TRUE	3	3.48667	0.276133	3	1.47667	0.0510333	-2.01	-6.08656	0.00368373
10364593	chr10	79451345	79458145	27	NM_007725 // RefSeq // Mus musculus calponin 2 (Cnn2), mRNA. // chr10 // 100 // 100 // 27 // 27 // 0 /// ENSMUST00000004784 // ENSEMBL // Calponin-2 gene:ENSMUSG00000004665 // chr10 // 100 // 100 // 27 // 27 // 0 /// BC009144 // GenBank // Mus musculus calponin 2, mRNA (cDNA clone MGC:11560 IMAGE:3594856), complete cds. // chr10 // 100 // 100 // 27 // 27 // 0 /// ENSMUST00000105374 // ENSEMBL // …	NM_007725 // Mm.157770 // adipose tissue| blood| bone| bone marrow| brain| embryonic tissue| epididymis| extraembryonic tissue| eye| heart| intestine| joint| kidney| liver| lung| lymph node| mammary gland| muscle| nasopharynx| pancreas| pituitary gland| prostate| salivary gland| skin| spleen| stomach| testis| thymus| thyroid| tongue| uterus| blastocyst| gastrula| organogenesis| fetus| neonate| ju…	BC009144 // GenMAPP // Smooth_muscle_contraction	chr10	27	NM_007725 // RefSeq // Mus musculus calponin 2 (Cnn2), mRNA. // chr10 // 100 // 100 // 27 // 27 // 0 /// ENSMUST00000004784 // ENSEMBL // Calponin-2 gene:ENSMUSG00000004665 // chr10 // 100 // 100 // 27 // 27 // 0 /// BC009144 // GenBank // Mus musculus calponin 2, mRNA (cDNA clone MGC:11560 IMAGE:3594856), complete cds. // chr10 // 100 // 100 // 27 // 27 // 0 /// ENSMUST00000105374 // ENSEMBL // …	NM_007725 // Mm.157770 // adipose tissue| blood| bone| bone marrow| brain| embryonic tissue| epididymis| extraembryonic tissue| eye| heart| intestine| joint| kidney| liver| lung| lymph node| mammary gland| muscle| nasopharynx| pancreas| pituitary gland| prostate| salivary gland| skin| spleen| stomach| testis| thymus| thyroid| tongue| uterus| blastocyst| gastrula| organogenesis| fetus| neonate| ju…	NM_007725 // GO:0031032 // actomyosin structure organization // inferred from electronic annotation /// ENSMUST00000004784 // GO:0031032 // actomyosin structure organization // inferred from electronic annotation /// BC009144 // GO:0031032 // actomyosin structure organization // inferred from electronic annotation /// ENSMUST00000105374 // GO:0031032 // actomyosin structure organization // inferr…	BC009144 // GenMAPP // Smooth_muscle_contraction	TRUE	3	8.39	0.3871	3	4.31	0.6289	-4.08	-7.0109	0.00217938
10604763	chrX	57298288	57299406	25	NM_023142 // RefSeq // Mus musculus actin related protein 2/3 complex, subunit 1B (Arpc1b), mRNA. // chrX // 80 // 100 // 20 // 25 // 0 /// ENSMUST00000085679 // ENSEMBL // actin related protein 2/3 complex, subunit 1B gene:ENSMUSG00000029622 // chrX // 80 // 100 // 20 // 25 // 0 /// BC092051 // GenBank // Mus musculus actin related protein 2/3 complex, subunit 1B, mRNA (cDNA clone MGC:102425 IMA…	NM_023142 // Mm.30010 // adipose tissue| bladder| blood| bone| bone marrow| brain| connective tissue| embryonic tissue| epididymis| extraembryonic tissue| eye| fertilized ovum| heart| inner ear| intestine| joint| kidney| liver| lung| mammary gland| muscle| nasopharynx| ovary| pancreas| pineal gland| pituitary gland| prostate| salivary gland| skin| spleen| stomach| sympathetic ganglion| testis| th…	---	chrX	25	NM_023142 // RefSeq // Mus musculus actin related protein 2/3 complex, subunit 1B (Arpc1b), mRNA. // chrX // 80 // 100 // 20 // 25 // 0 /// ENSMUST00000085679 // ENSEMBL // actin related protein 2/3 complex, subunit 1B gene:ENSMUSG00000029622 // chrX // 80 // 100 // 20 // 25 // 0 /// BC092051 // GenBank // Mus musculus actin related protein 2/3 complex, subunit 1B, mRNA (cDNA clone MGC:102425 IMA…	NM_023142 // Mm.30010 // adipose tissue| bladder| blood| bone| bone marrow| brain| connective tissue| embryonic tissue| epididymis| extraembryonic tissue| eye| fertilized ovum| heart| inner ear| intestine| joint| kidney| liver| lung| mammary gland| muscle| nasopharynx| ovary| pancreas| pineal gland| pituitary gland| prostate| salivary gland| skin| spleen| stomach| sympathetic ganglion| testis| th…	NM_023142 // GO:0030833 // regulation of actin filament polymerization // inferred from electronic annotation /// ENSMUST00000085679 // GO:0030833 // regulation of actin filament polymerization // inferred from electronic annotation /// BC092051 // GO:0030833 // regulation of actin filament polymerization // inferred from electronic annotation /// ENSMUST00000110660 // GO:0030833 // regulation of…	---	TRUE	3	5.71667	0.508434	3	3.48333	0.652433	-2.23333	-3.59024	0.022957
10340001	---	0	0	4	--- // --- // pos_control // --- // --- // --- // --- // --- // ---	---	---	---	4	--- // --- // pos_control // --- // --- // --- // --- // --- // ---	---	---	---	TRUE	3	0.506667	0.283633	3	4.35667	1.33583	3.85	5.24005	0.00634005
10510172	chr4	145632869	145634248	40	NM_008252 // RefSeq // Mus musculus high mobility group box 2 (Hmgb2), mRNA. // chr4 // 92 // 95 // 35 // 38 // 0 /// ENSMUST00000067925 // ENSEMBL // High mobility group protein B2 gene:ENSMUSG00000054717 // chr4 // 92 // 95 // 35 // 38 // 0 /// BC083108 // GenBank // Mus musculus high mobility group box 2, mRNA (cDNA clone MGC:103184 IMAGE:5320702), complete cds. // chr4 // 92 // 95 // 35 // 38…	NM_008252 // Mm.279998 // bone| bone marrow| brain| connective tissue| embryonic tissue| extraembryonic tissue| eye| fertilized ovum| heart| inner ear| intestine| joint| kidney| liver| lung| lymph node| mammary gland| ovary| pancreas| pituitary gland| prostate| salivary gland| skin| spleen| stomach| testis| thymus| thyroid|oocyte| zygote| cleavage| morula| blastocyst| egg cylinder| gastrula| orga…	---	chr4	40	NM_008252 // RefSeq // Mus musculus high mobility group box 2 (Hmgb2), mRNA. // chr4 // 92 // 95 // 35 // 38 // 0 /// ENSMUST00000067925 // ENSEMBL // High mobility group protein B2 gene:ENSMUSG00000054717 // chr4 // 92 // 95 // 35 // 38 // 0 /// BC083108 // GenBank // Mus musculus high mobility group box 2, mRNA (cDNA clone MGC:103184 IMAGE:5320702), complete cds. // chr4 // 92 // 95 // 35 // 38…	NM_008252 // Mm.279998 // bone| bone marrow| brain| connective tissue| embryonic tissue| extraembryonic tissue| eye| fertilized ovum| heart| inner ear| intestine| joint| kidney| liver| lung| lymph node| mammary gland| ovary| pancreas| pituitary gland| prostate| salivary gland| skin| spleen| stomach| testis| thymus| thyroid|oocyte| zygote| cleavage| morula| blastocyst| egg cylinder| gastrula| orga…	NM_008252 // GO:0007283 // spermatogenesis // inferred from mutant phenotype /// NM_008252 // GO:0008584 // male gonad development // inferred from mutant phenotype /// NM_008252 // GO:0010552 // positive regulation of specific transcription from RNA polymerase II promoter // inferred from mutant phenotype /// NM_008252 // GO:0048545 // response to steroid hormone stimulus // inferred from mutant…	---	TRUE	3	1.78	2.2981	3	5.41333	0.276133	3.63333	3.92231	0.0172141
10340534	---	0	0	4	--- // --- // pos_control // --- // --- // --- // --- // --- // ---	---	---	---	4	--- // --- // pos_control // --- // --- // --- // --- // --- // ---	---	---	---	TRUE	3	6.34333	1.43303	3	1.29333	2.04703	-5.05	-4.68876	0.00938637
10550601	chr7	19735187	19738075	53	NM_026943 // RefSeq // Mus musculus small nuclear ribonucleoprotein D2 (Snrpd2), mRNA. // chr7 // 100 // 100 // 53 // 53 // 0 /// ENSMUST00000049294 // ENSEMBL // Small nuclear ribonucleoprotein Sm D2 gene:ENSMUSG00000040824 // chr7 // 100 // 100 // 53 // 53 // 0 /// BC116858 // GenBank // Mus musculus small nuclear ribonucleoprotein D2, mRNA (cDNA clone MGC:151235 IMAGE:40126177), complete cds. …	NM_026943 // Mm.29135 // blood| bone marrow| brain| connective tissue| embryonic tissue| extraembryonic tissue| eye| heart| inner ear| intestine| kidney| liver| lung| mammary gland| muscle| ovary| pancreas| pituitary gland| prostate| salivary gland| skin| stomach| testis| thymus| thyroid| tongue| uterus| vesicular gland|oocyte| cleavage| blastocyst| gastrula| organogenesis| fetus| neonate| juveni…	---	chr7	53	NM_026943 // RefSeq // Mus musculus small nuclear ribonucleoprotein D2 (Snrpd2), mRNA. // chr7 // 100 // 100 // 53 // 53 // 0 /// ENSMUST00000049294 // ENSEMBL // Small nuclear ribonucleoprotein Sm D2 gene:ENSMUSG00000040824 // chr7 // 100 // 100 // 53 // 53 // 0 /// BC116858 // GenBank // Mus musculus small nuclear ribonucleoprotein D2, mRNA (cDNA clone MGC:151235 IMAGE:40126177), complete cds. …	NM_026943 // Mm.29135 // blood| bone marrow| brain| connective tissue| embryonic tissue| extraembryonic tissue| eye| heart| inner ear| intestine| kidney| liver| lung| mammary gland| muscle| ovary| pancreas| pituitary gland| prostate| salivary gland| skin| stomach| testis| thymus| thyroid| tongue| uterus| vesicular gland|oocyte| cleavage| blastocyst| gastrula| organogenesis| fetus| neonate| juveni…	NM_026943 // GO:0006397 // mRNA processing // inferred from electronic annotation /// NM_026943 // GO:0008380 // RNA splicing // inferred from electronic annotation /// ENSMUST00000049294 // GO:0006397 // mRNA processing // inferred from electronic annotation /// ENSMUST00000049294 // GO:0008380 // RNA splicing // inferred from electronic annotation /// BC116858 // GO:0006397 // mRNA processing /…	---	TRUE	3	3.67667	1.94573	3	6.77	0.6231	3.09333	3.34287	0.0287589
10502232	chr3	132323463	132346798	28	NM_007926 // RefSeq // Mus musculus small inducible cytokine subfamily E, member 1 (Scye1), mRNA. // chr3 // 100 // 100 // 28 // 28 // 0 /// ENSMUST00000029663 // ENSEMBL // small inducible cytokine subfamily E, member 1 gene:ENSMUSG00000028029 // chr3 // 100 // 100 // 28 // 28 // 0 /// BC002054 // GenBank // Mus musculus small inducible cytokine subfamily E, member 1, mRNA (cDNA clone MGC:6083 I…	NM_007926 // Mm.235137 // bladder| blood| bone| bone marrow| brain| embryonic tissue| epididymis| extraembryonic tissue| eye| heart| inner ear| intestine| kidney| liver| lung| mammary gland| molar| muscle| ovary| pancreas| pineal gland| pituitary gland| prostate| salivary gland| skin| spinal cord| spleen| stomach| testis| thymus| thyroid| tongue| uterus| morula| blastocyst| gastrula| organogenesi…	NM_007926 // GenMAPP // mRNA_processing_binding_Reactome /// BC002054 // GenMAPP // mRNA_processing_binding_Reactome	chr3	28	NM_007926 // RefSeq // Mus musculus small inducible cytokine subfamily E, member 1 (Scye1), mRNA. // chr3 // 100 // 100 // 28 // 28 // 0 /// ENSMUST00000029663 // ENSEMBL // small inducible cytokine subfamily E, member 1 gene:ENSMUSG00000028029 // chr3 // 100 // 100 // 28 // 28 // 0 /// BC002054 // GenBank // Mus musculus small inducible cytokine subfamily E, member 1, mRNA (cDNA clone MGC:6083 I…	NM_007926 // Mm.235137 // bladder| blood| bone| bone marrow| brain| embryonic tissue| epididymis| extraembryonic tissue| eye| heart| inner ear| intestine| kidney| liver| lung| mammary gland| molar| muscle| ovary| pancreas| pineal gland| pituitary gland| prostate| salivary gland| skin| spinal cord| spleen| stomach| testis| thymus| thyroid| tongue| uterus| morula| blastocyst| gastrula| organogenesi…	NM_007926 // GO:0006412 // translation // inferred from electronic annotation /// NM_007926 // GO:0050900 // leukocyte migration // inferred from direct assay /// ENSMUST00000029663 // GO:0006412 // translation // inferred from electronic annotation /// ENSMUST00000029663 // GO:0050900 // leukocyte migration // inferred from direct assay /// BC002054 // GO:0006412 // translation // inferred from …	NM_007926 // GenMAPP // mRNA_processing_binding_Reactome /// BC002054 // GenMAPP // mRNA_processing_binding_Reactome	TRUE	3	1.5	1.0821	3	4.86333	0.198933	3.36333	5.14696	0.00675867
10365134	chr10	80967367	80967463	30	ENSMUST00000102273 // ENSEMBL // ncrna:miRNA chromosome:NCBIM37:10:80967367:80967463:1 gene:ENSMUSG00000076228 // chr10 // 100 // 100 // 30 // 30 // 0 /// ENSMUST00000119187 // ENSEMBL // cdna:pseudogene chromosome:NCBIM37:10:80967218:80967511:1 gene:ENSMUSG00000082828 // chr10 // 100 // 100 // 30 // 30 // 0	---	---	chr10	30	ENSMUST00000102273 // ENSEMBL // ncrna:miRNA chromosome:NCBIM37:10:80967367:80967463:1 gene:ENSMUSG00000076228 // chr10 // 100 // 100 // 30 // 30 // 0 /// ENSMUST00000119187 // ENSEMBL // cdna:pseudogene chromosome:NCBIM37:10:80967218:80967511:1 gene:ENSMUSG00000082828 // chr10 // 100 // 100 // 30 // 30 // 0	---	---	---	TRUE	3	4.16	0.5124	3	6.48333	0.184933	2.32333	4.81895	0.00852956
10544982	chr6	56832394	56873823	30	NM_026004 // RefSeq // Mus musculus 5'-nucleotidase, cytosolic III (Nt5c3), mRNA. // chr6 // 100 // 90 // 27 // 27 // 0 /// ENSMUST00000031793 // ENSEMBL // Isoform 2 of Cytosolic 5'-nucleotidase 3 gene:ENSMUSG00000029780 // chr6 // 100 // 87 // 26 // 26 // 0 /// BC038029 // GenBank // Mus musculus 5'-nucleotidase, cytosolic III, mRNA (cDNA clone MGC:46779 IMAGE:4018956), complete cds. // chr6 //…	NM_026004 // Mm.158936 // adrenal gland| bladder| blood| bone| bone marrow| brain| embryonic tissue| extraembryonic tissue| eye| heart| inner ear| intestine| joint| kidney| liver| lung| lymph node| mammary gland| ovary| pancreas| pituitary gland| skin| spleen| stomach| testis| thymus| gastrula| organogenesis| fetus| neonate| juvenile| adult /// ENSMUST00000031793 // Mm.158936 // adrenal gland| bl…	---	chr6	30	NM_026004 // RefSeq // Mus musculus 5'-nucleotidase, cytosolic III (Nt5c3), mRNA. // chr6 // 100 // 90 // 27 // 27 // 0 /// ENSMUST00000031793 // ENSEMBL // Isoform 2 of Cytosolic 5'-nucleotidase 3 gene:ENSMUSG00000029780 // chr6 // 100 // 87 // 26 // 26 // 0 /// BC038029 // GenBank // Mus musculus 5'-nucleotidase, cytosolic III, mRNA (cDNA clone MGC:46779 IMAGE:4018956), complete cds. // chr6 //…	NM_026004 // Mm.158936 // adrenal gland| bladder| blood| bone| bone marrow| brain| embryonic tissue| extraembryonic tissue| eye| heart| inner ear| intestine| joint| kidney| liver| lung| lymph node| mammary gland| ovary| pancreas| pituitary gland| skin| spleen| stomach| testis| thymus| gastrula| organogenesis| fetus| neonate| juvenile| adult /// ENSMUST00000031793 // Mm.158936 // adrenal gland| bl…	NM_026004 // GO:0009117 // nucleotide metabolic process // inferred from electronic annotation /// ENSMUST00000031793 // GO:0009117 // nucleotide metabolic process // inferred from electronic annotation /// BC038029 // GO:0009117 // nucleotide metabolic process // inferred from electronic annotation /// ENSMUST00000101367 // GO:0009117 // nucleotide metabolic process // inferred from electronic a…	---	TRUE	3	6.55333	0.0204334	3	3.69333	0.849033	-2.86	-5.31252	0.00603595
10360737	chr1	183172057	183172484	63	NM_021338 // RefSeq // Mus musculus ribosomal protein L35A (Rpl35a), transcript variant 1, mRNA. // chr1 // 97 // 94 // 57 // 59 // 0 /// NM_001130484 // RefSeq // Mus musculus ribosomal protein L35A (Rpl35a), transcript variant 2, mRNA. // chr1 // 97 // 94 // 57 // 59 // 0 /// NM_001130485 // RefSeq // Mus musculus ribosomal protein L35A (Rpl35a), transcript variant 3, mRNA. // chr1 // 97 // 94 …	NM_021338 // Mm.19355 // blood| bone marrow| brain| connective tissue| embryonic tissue| extraembryonic tissue| eye| heart| inner ear| intestine| joint| kidney| liver| lung| mammary gland| muscle| nasopharynx| ovary| pancreas| pineal gland| prostate| salivary gland| skin| spinal cord| spleen| stomach| testis| thymus| thyroid| tongue| cleavage| morula| blastocyst| egg cylinder| gastrula| organogen…	Y16430 // GenMAPP // Ribosomal_Proteins	chr1	63	NM_021338 // RefSeq // Mus musculus ribosomal protein L35A (Rpl35a), transcript variant 1, mRNA. // chr1 // 97 // 94 // 57 // 59 // 0 /// NM_001130484 // RefSeq // Mus musculus ribosomal protein L35A (Rpl35a), transcript variant 2, mRNA. // chr1 // 97 // 94 // 57 // 59 // 0 /// NM_001130485 // RefSeq // Mus musculus ribosomal protein L35A (Rpl35a), transcript variant 3, mRNA. // chr1 // 97 // 94 …	NM_021338 // Mm.19355 // blood| bone marrow| brain| connective tissue| embryonic tissue| extraembryonic tissue| eye| heart| inner ear| intestine| joint| kidney| liver| lung| mammary gland| muscle| nasopharynx| ovary| pancreas| pineal gland| prostate| salivary gland| skin| spinal cord| spleen| stomach| testis| thymus| thyroid| tongue| cleavage| morula| blastocyst| egg cylinder| gastrula| organogen…	NM_021338 // GO:0006412 // translation // inferred from electronic annotation /// NM_021338 // GO:0008150 // biological_process // no biological data available /// NM_001130484 // GO:0006412 // translation // inferred from electronic annotation /// NM_001130484 // GO:0008150 // biological_process // no biological data available /// NM_001130485 // GO:0006412 // translation // inferred from electr…	Y16430 // GenMAPP // Ribosomal_Proteins	TRUE	3	6.87333	0.838433	3	9.18333	0.314633	2.31	3.72602	0.0203673
10538080	chr6	48473517	48473849	49	BC090255 // GenBank // Mus musculus ribosomal protein L35A, mRNA (cDNA clone MGC:102389 IMAGE:2655001), complete cds. // chr6 // 100 // 100 // 49 // 49 // 0 /// BC100332 // GenBank // Mus musculus ribosomal protein L35A, mRNA (cDNA clone MGC:117626 IMAGE:30846392), complete cds. // chr6 // 96 // 100 // 47 // 49 // 0 /// BC100599 // GenBank // Mus musculus ribosomal protein L35A, mRNA (cDNA clone …	BC090255 // Mm.19355 // blood| bone marrow| brain| connective tissue| embryonic tissue| extraembryonic tissue| eye| heart| inner ear| intestine| joint| kidney| liver| lung| mammary gland| muscle| nasopharynx| ovary| pancreas| pineal gland| prostate| salivary gland| skin| spinal cord| spleen| stomach| testis| thymus| thyroid| tongue| cleavage| morula| blastocyst| egg cylinder| gastrula| organogene…	Y16430 // GenMAPP // Ribosomal_Proteins	chr6	49	BC090255 // GenBank // Mus musculus ribosomal protein L35A, mRNA (cDNA clone MGC:102389 IMAGE:2655001), complete cds. // chr6 // 100 // 100 // 49 // 49 // 0 /// BC100332 // GenBank // Mus musculus ribosomal protein L35A, mRNA (cDNA clone MGC:117626 IMAGE:30846392), complete cds. // chr6 // 96 // 100 // 47 // 49 // 0 /// BC100599 // GenBank // Mus musculus ribosomal protein L35A, mRNA (cDNA clone …	BC090255 // Mm.19355 // blood| bone marrow| brain| connective tissue| embryonic tissue| extraembryonic tissue| eye| heart| inner ear| intestine| joint| kidney| liver| lung| mammary gland| muscle| nasopharynx| ovary| pancreas| pineal gland| prostate| salivary gland| skin| spinal cord| spleen| stomach| testis| thymus| thyroid| tongue| cleavage| morula| blastocyst| egg cylinder| gastrula| organogene…	BC090255 // GO:0006412 // translation // inferred from electronic annotation /// BC090255 // GO:0008150 // biological_process // no biological data available /// BC100332 // GO:0006412 // translation // inferred from electronic annotation /// BC100332 // GO:0008150 // biological_process // no biological data available /// BC100599 // GO:0006412 // translation // inferred from electronic annotatio…	Y16430 // GenMAPP // Ribosomal_Proteins	TRUE	3	7.39667	1.08523	3	9.77333	0.268933	2.37667	3.53747	0.0240681
10393406	chr11	117281969	117283031	8	XR_034089 // RefSeq // PREDICTED: Mus musculus predicted gene, EG667423 (EG667423), misc RNA. // chr11 // 100 // 100 // 8 // 8 // 0 /// BC099450 // GenBank HTC // Mus musculus cDNA clone IMAGE:30936667, containing frame-shift errors. // chr11 // 100 // 100 // 8 // 8 // 0 /// ENSMUST00000118083 // ENSEMBL // cdna:pseudogene chromosome:NCBIM37:11:117282010:117282441:-1 gene:ENSMUSG00000083705 // ch…	XR_034089 // Mm.477333 // thymus	---	chr11	8	XR_034089 // RefSeq // PREDICTED: Mus musculus predicted gene, EG667423 (EG667423), misc RNA. // chr11 // 100 // 100 // 8 // 8 // 0 /// BC099450 // GenBank HTC // Mus musculus cDNA clone IMAGE:30936667, containing frame-shift errors. // chr11 // 100 // 100 // 8 // 8 // 0 /// ENSMUST00000118083 // ENSEMBL // cdna:pseudogene chromosome:NCBIM37:11:117282010:117282441:-1 gene:ENSMUSG00000083705 // ch…	XR_034089 // Mm.477333 // thymus	---	---	TRUE	3	4.83	0.7141	3	7.00667	0.179233	2.17667	3.98883	0.0162808
10344027	---	0	0	4	--- // --- // neg_control // --- // --- // --- // --- // --- // ---	---	---	---	4	--- // --- // neg_control // --- // --- // --- // --- // --- // ---	---	---	---	TRUE	3	5.40667	0.0225333	3	7.68	0.0421001	2.27333	15.488	0.000101437
10411393	chr13	98530085	98530543	52	NM_011296 // RefSeq // Mus musculus ribosomal protein S18 (Rps18), mRNA. // chr13 // 92 // 100 // 48 // 52 // 0 /// ENSMUST00000008812 // ENSEMBL // 40S ribosomal protein S18 gene:ENSMUSG00000008668 // chr13 // 92 // 100 // 48 // 52 // 0 /// M76763 // GenBank // Mus musculus ribosomal protein (Ke-3) mRNA, complete cds. // chr13 // 92 // 100 // 48 // 52 // 0 /// ENSMUST00000091363 // ENSEMBL // si…	NM_011296 // Mm.324762 // blood| bone| bone marrow| brain| embryonic tissue| extraembryonic tissue| eye| heart| inner ear| intestine| kidney| liver| lung| mammary gland| muscle| pancreas| prostate| salivary gland| skin| spleen| stomach| testis| thymus| thyroid| tongue| blastocyst| gastrula| organogenesis| fetus| neonate| juvenile| adult /// ENSMUST00000008812 // Mm.324762 // blood| bone| bone mar…	---	chr13	52	NM_011296 // RefSeq // Mus musculus ribosomal protein S18 (Rps18), mRNA. // chr13 // 92 // 100 // 48 // 52 // 0 /// ENSMUST00000008812 // ENSEMBL // 40S ribosomal protein S18 gene:ENSMUSG00000008668 // chr13 // 92 // 100 // 48 // 52 // 0 /// M76763 // GenBank // Mus musculus ribosomal protein (Ke-3) mRNA, complete cds. // chr13 // 92 // 100 // 48 // 52 // 0 /// ENSMUST00000091363 // ENSEMBL // si…	NM_011296 // Mm.324762 // blood| bone| bone marrow| brain| embryonic tissue| extraembryonic tissue| eye| heart| inner ear| intestine| kidney| liver| lung| mammary gland| muscle| pancreas| prostate| salivary gland| skin| spleen| stomach| testis| thymus| thyroid| tongue| blastocyst| gastrula| organogenesis| fetus| neonate| juvenile| adult /// ENSMUST00000008812 // Mm.324762 // blood| bone| bone mar…	NM_011296 // GO:0006412 // translation // inferred from electronic annotation /// ENSMUST00000008812 // GO:0006412 // translation // inferred from electronic annotation /// M76763 // GO:0006412 // translation // inferred from electronic annotation	---	TRUE	3	8.41	0.5488	3	10.7433	0.176433	2.33333	4.74568	0.00899946
10378783	chr11	76414821	76415128	52	NM_018730 // RefSeq // Mus musculus ribosomal protein L36 (Rpl36), mRNA. // chr11 // 100 // 98 // 51 // 51 // 0 /// BC086914 // GenBank // Mus musculus ribosomal protein L36, mRNA (cDNA clone MGC:107625 IMAGE:6768133), complete cds. // chr11 // 98 // 100 // 51 // 52 // 0 /// ENSMUST00000091097 // ENSEMBL // hypothetical protein gene:ENSMUSG00000066771 // chr11 // 61 // 88 // 28 // 46 // 0 /// ENS…	NM_018730 // Mm.11376 // bone| brain| embryonic tissue| extraembryonic tissue| heart| intestine| kidney| liver| lung| ovary| pancreas| prostate| skin| spleen| testis| thymus| uterus|oocyte| cleavage| blastocyst| gastrula| organogenesis| fetus| neonate| juvenile| adult /// NM_018730 // Mm.379094 // adipose tissue| blood| bone| brain| embryonic tissue| extraembryonic tissue| eye| heart| inner ear| …	BC086914 // GenMAPP // Ribosomal_Proteins	chr11	52	NM_018730 // RefSeq // Mus musculus ribosomal protein L36 (Rpl36), mRNA. // chr11 // 100 // 98 // 51 // 51 // 0 /// BC086914 // GenBank // Mus musculus ribosomal protein L36, mRNA (cDNA clone MGC:107625 IMAGE:6768133), complete cds. // chr11 // 98 // 100 // 51 // 52 // 0 /// ENSMUST00000091097 // ENSEMBL // hypothetical protein gene:ENSMUSG00000066771 // chr11 // 61 // 88 // 28 // 46 // 0 /// ENS…	NM_018730 // Mm.11376 // bone| brain| embryonic tissue| extraembryonic tissue| heart| intestine| kidney| liver| lung| ovary| pancreas| prostate| skin| spleen| testis| thymus| uterus|oocyte| cleavage| blastocyst| gastrula| organogenesis| fetus| neonate| juvenile| adult /// NM_018730 // Mm.379094 // adipose tissue| blood| bone| brain| embryonic tissue| extraembryonic tissue| eye| heart| inner ear| …	NM_018730 // GO:0006412 // translation // inferred from electronic annotation /// NM_018730 // GO:0008150 // biological_process // no biological data available /// BC086914 // GO:0006412 // translation // inferred from electronic annotation /// BC086914 // GO:0008150 // biological_process // no biological data available	BC086914 // GenMAPP // Ribosomal_Proteins	TRUE	3	6.71667	3.99293	3	10.23	0.3691	3.51333	2.91364	0.0435195
10371002	chr10	80315703	80317456	26	NM_025349 // RefSeq // Mus musculus LSM7 homolog, U6 small nuclear RNA associated (S. cerevisiae) (Lsm7), mRNA. // chr10 // 100 // 100 // 26 // 26 // 0 /// BC081444 // GenBank // Mus musculus LSM7 homolog, U6 small nuclear RNA associated (S. cerevisiae), mRNA (cDNA clone MGC:102028 IMAGE:5711629), complete cds. // chr10 // 100 // 100 // 26 // 26 // 0 /// BC027511 // GenBank // Mus musculus LSM7 h…	NM_025349 // Mm.379101 // blood| bone marrow| brain| embryonic tissue| extraembryonic tissue| eye| intestine| kidney| liver| lung| lymph node| mammary gland| muscle| pancreas| prostate| spleen| stomach| testis| thymus| tongue| uterus| cleavage| morula| blastocyst| gastrula| organogenesis| fetus| neonate| juvenile| adult /// BC081444 // Mm.379101 // blood| bone marrow| brain| embryonic tissue| ext…	---	chr10	26	NM_025349 // RefSeq // Mus musculus LSM7 homolog, U6 small nuclear RNA associated (S. cerevisiae) (Lsm7), mRNA. // chr10 // 100 // 100 // 26 // 26 // 0 /// BC081444 // GenBank // Mus musculus LSM7 homolog, U6 small nuclear RNA associated (S. cerevisiae), mRNA (cDNA clone MGC:102028 IMAGE:5711629), complete cds. // chr10 // 100 // 100 // 26 // 26 // 0 /// BC027511 // GenBank // Mus musculus LSM7 h…	NM_025349 // Mm.379101 // blood| bone marrow| brain| embryonic tissue| extraembryonic tissue| eye| intestine| kidney| liver| lung| lymph node| mammary gland| muscle| pancreas| prostate| spleen| stomach| testis| thymus| tongue| uterus| cleavage| morula| blastocyst| gastrula| organogenesis| fetus| neonate| juvenile| adult /// BC081444 // Mm.379101 // blood| bone marrow| brain| embryonic tissue| ext…	NM_025349 // GO:0006397 // mRNA processing // inferred from electronic annotation /// NM_025349 // GO:0006402 // mRNA catabolic process // not recorded /// NM_025349 // GO:0008380 // RNA splicing // inferred from electronic annotation /// BC081444 // GO:0006397 // mRNA processing // inferred from electronic annotation /// BC081444 // GO:0006402 // mRNA catabolic process // not recorded /// BC0814…	---	TRUE	3	4.06667	0.370633	3	7.54	0.7189	3.47333	5.76351	0.00449685
10573194	chr8	86090657	86095525	25	NM_025843 // RefSeq // Mus musculus NADH dehydrogenase (ubiquinone) 1 beta subcomplex, 7 (Ndufb7), nuclear gene encoding mitochondrial protein, mRNA. // chr8 // 100 // 100 // 25 // 25 // 0 /// ENSMUST00000036996 // ENSEMBL // NADH dehydrogenase [ubiquinone] 1 beta subcomplex subunit 7 gene:ENSMUSG00000033938 // chr8 // 100 // 100 // 25 // 25 // 0 /// BC056984 // GenBank // Mus musculus NADH dehyd…	NM_025843 // Mm.29683 // adipose tissue| blood| bone| bone marrow| brain| connective tissue| embryonic tissue| extraembryonic tissue| eye| heart| intestine| joint| kidney| liver| lung| mammary gland| muscle| ovary| pancreas| prostate| salivary gland| spleen| stomach| testis| thymus| thyroid| tongue|oocyte| blastocyst| gastrula| organogenesis| fetus| neonate| juvenile| adult /// ENSMUST00000036996…	---	chr8	25	NM_025843 // RefSeq // Mus musculus NADH dehydrogenase (ubiquinone) 1 beta subcomplex, 7 (Ndufb7), nuclear gene encoding mitochondrial protein, mRNA. // chr8 // 100 // 100 // 25 // 25 // 0 /// ENSMUST00000036996 // ENSEMBL // NADH dehydrogenase [ubiquinone] 1 beta subcomplex subunit 7 gene:ENSMUSG00000033938 // chr8 // 100 // 100 // 25 // 25 // 0 /// BC056984 // GenBank // Mus musculus NADH dehyd…	NM_025843 // Mm.29683 // adipose tissue| blood| bone| bone marrow| brain| connective tissue| embryonic tissue| extraembryonic tissue| eye| heart| intestine| joint| kidney| liver| lung| mammary gland| muscle| ovary| pancreas| prostate| salivary gland| spleen| stomach| testis| thymus| thyroid| tongue|oocyte| blastocyst| gastrula| organogenesis| fetus| neonate| juvenile| adult /// ENSMUST00000036996…	NM_025843 // GO:0006810 // transport // inferred from electronic annotation /// NM_025843 // GO:0022900 // electron transport chain // inferred from electronic annotation /// ENSMUST00000036996 // GO:0006810 // transport // inferred from electronic annotation /// ENSMUST00000036996 // GO:0022900 // electron transport chain // inferred from electronic annotation /// BC056984 // GO:0006810 // trans…	---	TRUE	3	7.36	0.8164	3	9.61667	0.0492332	2.25667	4.20108	0.0136839
10558948	chr7	148653292	148657372	34	NM_009842 // RefSeq // Mus musculus CD151 antigen (Cd151), transcript variant 1, mRNA. // chr7 // 100 // 85 // 29 // 29 // 0 /// NM_001111050 // RefSeq // Mus musculus CD151 antigen (Cd151), transcript variant 3, mRNA. // chr7 // 100 // 82 // 28 // 28 // 0 /// NM_001111049 // RefSeq // Mus musculus CD151 antigen (Cd151), transcript variant 2, mRNA. // chr7 // 100 // 79 // 27 // 27 // 0 /// ENSMUS…	NM_009842 // Mm.30246 // adrenal gland| bladder| blood| bone| bone marrow| brain| connective tissue| embryonic tissue| extraembryonic tissue| eye| fertilized ovum| heart| inner ear| intestine| kidney| liver| lung| lymph node| mammary gland| muscle| nasopharynx| ovary| oviduct| pancreas| prostate| salivary gland| skin| spinal cord| spleen| stomach| sympathetic ganglion| testis| thymus| thyroid| ut…	---	chr7	34	NM_009842 // RefSeq // Mus musculus CD151 antigen (Cd151), transcript variant 1, mRNA. // chr7 // 100 // 85 // 29 // 29 // 0 /// NM_001111050 // RefSeq // Mus musculus CD151 antigen (Cd151), transcript variant 3, mRNA. // chr7 // 100 // 82 // 28 // 28 // 0 /// NM_001111049 // RefSeq // Mus musculus CD151 antigen (Cd151), transcript variant 2, mRNA. // chr7 // 100 // 79 // 27 // 27 // 0 /// ENSMUS…	NM_009842 // Mm.30246 // adrenal gland| bladder| blood| bone| bone marrow| brain| connective tissue| embryonic tissue| extraembryonic tissue| eye| fertilized ovum| heart| inner ear| intestine| kidney| liver| lung| lymph node| mammary gland| muscle| nasopharynx| ovary| oviduct| pancreas| prostate| salivary gland| skin| spinal cord| spleen| stomach| sympathetic ganglion| testis| thymus| thyroid| ut…	---	---	TRUE	3	6.39333	0.0377334	3	2.53	2.5744	-3.86333	-4.14024	0.0143738
10379511	chr11	81849076	81850954	29	NM_011333 // RefSeq // Mus musculus chemokine (C-C motif) ligand 2 (Ccl2), mRNA. // chr11 // 100 // 86 // 25 // 25 // 0 /// ENSMUST00000000193 // ENSEMBL // C-C motif chemokine 2 gene:ENSMUSG00000035385 // chr11 // 100 // 86 // 25 // 25 // 0 /// BC055070 // GenBank // Mus musculus chemokine (C-C motif) ligand 2, mRNA (cDNA clone IMAGE:30062695), complete cds. // chr11 // 100 // 100 // 29 // 29 //…	NM_011333 // Mm.290320 // blood| bone| bone marrow| brain| connective tissue| embryonic tissue| eye| intestine| joint| mammary gland| muscle| prostate| spleen| testis| thymus| organogenesis| juvenile| adult /// ENSMUST00000000193 // Mm.290320 // blood| bone| bone marrow| brain| connective tissue| embryonic tissue| eye| intestine| joint| mammary gland| muscle| prostate| spleen| testis| thymus| org…	---	chr11	29	NM_011333 // RefSeq // Mus musculus chemokine (C-C motif) ligand 2 (Ccl2), mRNA. // chr11 // 100 // 86 // 25 // 25 // 0 /// ENSMUST00000000193 // ENSEMBL // C-C motif chemokine 2 gene:ENSMUSG00000035385 // chr11 // 100 // 86 // 25 // 25 // 0 /// BC055070 // GenBank // Mus musculus chemokine (C-C motif) ligand 2, mRNA (cDNA clone IMAGE:30062695), complete cds. // chr11 // 100 // 100 // 29 // 29 //…	NM_011333 // Mm.290320 // blood| bone| bone marrow| brain| connective tissue| embryonic tissue| eye| intestine| joint| mammary gland| muscle| prostate| spleen| testis| thymus| organogenesis| juvenile| adult /// ENSMUST00000000193 // Mm.290320 // blood| bone| bone marrow| brain| connective tissue| embryonic tissue| eye| intestine| joint| mammary gland| muscle| prostate| spleen| testis| thymus| org…	NM_011333 // GO:0006935 // chemotaxis // inferred from electronic annotation /// NM_011333 // GO:0006954 // inflammatory response // inferred from electronic annotation /// NM_011333 // GO:0006955 // immune response // inferred from electronic annotation /// ENSMUST00000000193 // GO:0006935 // chemotaxis // inferred from electronic annotation /// ENSMUST00000000193 // GO:0006954 // inflammatory r…	---	TRUE	3	0.83	0.0169	3	5.15	5.4171	4.32	3.20985	0.0325936
10493490	chr3	89070474	89071001	30	NM_026767 // RefSeq // Mus musculus dolichyl-phosphate mannosyltransferase polypeptide 3 (Dpm3), mRNA. // chr3 // 100 // 83 // 25 // 25 // 0 /// ENSMUST00000107462 // ENSEMBL // Dolichol-phosphate mannosyltransferase subunit 3 gene:ENSMUSG00000042737 // chr3 // 100 // 83 // 25 // 25 // 0 /// ENSMUST00000040824 // ENSEMBL // Dolichol-phosphate mannosyltransferase subunit 3 gene:ENSMUSG00000042737 …	NM_026767 // Mm.272927 // brain| embryonic tissue| eye| heart| intestine| joint| kidney| liver| mammary gland| oviduct| pancreas| prostate| skin| spleen| stomach| testis| thymus| tongue| cleavage| gastrula| organogenesis| fetus| neonate| juvenile| adult /// ENSMUST00000107462 // Mm.272927 // brain| embryonic tissue| eye| heart| intestine| joint| kidney| liver| mammary gland| oviduct| pancreas| pr…	---	chr3	30	NM_026767 // RefSeq // Mus musculus dolichyl-phosphate mannosyltransferase polypeptide 3 (Dpm3), mRNA. // chr3 // 100 // 83 // 25 // 25 // 0 /// ENSMUST00000107462 // ENSEMBL // Dolichol-phosphate mannosyltransferase subunit 3 gene:ENSMUSG00000042737 // chr3 // 100 // 83 // 25 // 25 // 0 /// ENSMUST00000040824 // ENSEMBL // Dolichol-phosphate mannosyltransferase subunit 3 gene:ENSMUSG00000042737 …	NM_026767 // Mm.272927 // brain| embryonic tissue| eye| heart| intestine| joint| kidney| liver| mammary gland| oviduct| pancreas| prostate| skin| spleen| stomach| testis| thymus| tongue| cleavage| gastrula| organogenesis| fetus| neonate| juvenile| adult /// ENSMUST00000107462 // Mm.272927 // brain| embryonic tissue| eye| heart| intestine| joint| kidney| liver| mammary gland| oviduct| pancreas| pr…	---	---	TRUE	3	3.41667	1.44023	3	6.16667	0.645233	2.75	3.29831	0.0299808
10373519	chr10	128113211	128113705	35	NM_009076 // RefSeq // Mus musculus ribosomal protein L12 (Rpl12), mRNA. // chr10 // 83 // 100 // 29 // 35 // 0 /// ENSMUST00000102811 // ENSEMBL // 60S ribosomal protein L12 gene:ENSMUSG00000038900 // chr10 // 83 // 100 // 29 // 35 // 0 /// ENSMUST00000092620 // ENSEMBL // 60S ribosomal protein L12 gene:ENSMUSG00000069682 // chr10 // 83 // 100 // 29 // 35 // 0 /// ENSMUST00000076703 // ENSEMBL /…	NM_009076 // Mm.250030 // adipose tissue| blood| bone| bone marrow| brain| connective tissue| dorsal root ganglion| embryonic tissue| extraembryonic tissue| eye| heart| inner ear| intestine| joint| kidney| liver| lung| lymph node| mammary gland| molar| muscle| ovary| pancreas| pituitary gland| prostate| salivary gland| skin| spinal cord| spleen| stomach| sympathetic ganglion| testis| thymus| thyr…	NM_009076 // GenMAPP // Ribosomal_Proteins /// NM_009076 // GenMAPP // mRNA_processing_binding_Reactome /// L04280 // GenMAPP // Ribosomal_Proteins /// L04280 // GenMAPP // mRNA_processing_binding_Reactome	chr10	35	NM_009076 // RefSeq // Mus musculus ribosomal protein L12 (Rpl12), mRNA. // chr10 // 83 // 100 // 29 // 35 // 0 /// ENSMUST00000102811 // ENSEMBL // 60S ribosomal protein L12 gene:ENSMUSG00000038900 // chr10 // 83 // 100 // 29 // 35 // 0 /// ENSMUST00000092620 // ENSEMBL // 60S ribosomal protein L12 gene:ENSMUSG00000069682 // chr10 // 83 // 100 // 29 // 35 // 0 /// ENSMUST00000076703 // ENSEMBL /…	NM_009076 // Mm.250030 // adipose tissue| blood| bone| bone marrow| brain| connective tissue| dorsal root ganglion| embryonic tissue| extraembryonic tissue| eye| heart| inner ear| intestine| joint| kidney| liver| lung| lymph node| mammary gland| molar| muscle| ovary| pancreas| pituitary gland| prostate| salivary gland| skin| spinal cord| spleen| stomach| sympathetic ganglion| testis| thymus| thyr…	NM_009076 // GO:0006412 // translation // inferred from electronic annotation /// NM_009076 // GO:0008150 // biological_process // no biological data available /// ENSMUST00000102811 // GO:0006412 // translation // inferred from electronic annotation /// ENSMUST00000102811 // GO:0008150 // biological_process // no biological data available /// ENSMUST00000092620 // GO:0006412 // translation // in…	NM_009076 // GenMAPP // Ribosomal_Proteins /// NM_009076 // GenMAPP // mRNA_processing_binding_Reactome /// L04280 // GenMAPP // Ribosomal_Proteins /// L04280 // GenMAPP // mRNA_processing_binding_Reactome	TRUE	3	7.26333	0.901433	3	9.64333	0.313233	2.38	3.74032	0.0201154
10343247	---	0	0	4	--- // --- // neg_control // --- // --- // --- // --- // --- // ---	---	---	---	4	--- // --- // neg_control // --- // --- // --- // --- // --- // ---	---	---	---	TRUE	3	1.13	0.8764	3	4.20667	0.514034	3.07667	4.51925	0.0106645
10346328	chr1	55392238	55392775	10	XR_033941 // RefSeq // PREDICTED: Mus musculus similar to ribosomal protein S24 (LOC666793), misc RNA. // chr1 // 100 // 100 // 10 // 10 // 0 /// GENSCAN00000010943 // ENSEMBL // cdna:Genscan chromosome:NCBIM37:1:55358153:55392640:1 // chr1 // 100 // 60 // 6 // 6 // 0 /// NM_011297 // RefSeq // Mus musculus ribosomal protein S24 (Rps24), transcript variant 1, mRNA. // chr1 // 10 // 100 // 1 // 10…	BC132343 // Mm.19223 // bone marrow| brain| embryonic tissue| extraembryonic tissue| intestine| kidney| liver| lung| mammary gland| pancreas| skin| spleen| stomach| thymus| gastrula| organogenesis| fetus| neonate| juvenile| adult /// BC132343 // Mm.19223 // bone marrow| brain| embryonic tissue| extraembryonic tissue| intestine| kidney| liver| lung| mammary gland| pancreas| skin| spleen| stomach| …	---	chr1	10	XR_033941 // RefSeq // PREDICTED: Mus musculus similar to ribosomal protein S24 (LOC666793), misc RNA. // chr1 // 100 // 100 // 10 // 10 // 0 /// GENSCAN00000010943 // ENSEMBL // cdna:Genscan chromosome:NCBIM37:1:55358153:55392640:1 // chr1 // 100 // 60 // 6 // 6 // 0 /// NM_011297 // RefSeq // Mus musculus ribosomal protein S24 (Rps24), transcript variant 1, mRNA. // chr1 // 10 // 100 // 1 // 10…	BC132343 // Mm.19223 // bone marrow| brain| embryonic tissue| extraembryonic tissue| intestine| kidney| liver| lung| mammary gland| pancreas| skin| spleen| stomach| thymus| gastrula| organogenesis| fetus| neonate| juvenile| adult /// BC132343 // Mm.19223 // bone marrow| brain| embryonic tissue| extraembryonic tissue| intestine| kidney| liver| lung| mammary gland| pancreas| skin| spleen| stomach| …	BC132343 // GO:0006412 // translation // inferred from electronic annotation /// BC132343 // GO:0006418 // tRNA aminoacylation for protein translation // inferred from electronic annotation /// BC132343 // GO:0006431 // methionyl-tRNA aminoacylation // inferred from electronic annotation /// BC132343 // GO:0006412 // translation // inferred from electronic annotation /// BC132343 // GO:0006418 //…	---	TRUE	3	4.95667	1.68003	3	7.72333	0.183634	2.76667	3.51021	0.0246672
10412657	chr14	9628147	9630452	6	---	---	---	chr14	6	---	---	---	---	TRUE	3	1.01333	1.57843	3	4.28667	1.52583	3.27333	3.21789	0.0323453
10423498	chr15	31154180	31204096	25	NM_146057 // RefSeq // Mus musculus death-associated protein (Dap), mRNA. // chr15 // 100 // 100 // 25 // 25 // 0 /// ENSMUST00000044524 // ENSEMBL // Death-associated protein 1 gene:ENSMUSG00000039168 // chr15 // 100 // 100 // 25 // 25 // 0 /// BC010828 // GenBank // Mus musculus death-associated protein, mRNA (cDNA clone MGC:19154 IMAGE:4220180), complete cds. // chr15 // 100 // 100 // 25 // 25…	NM_146057 // Mm.222867 // bladder| blood| bone| bone marrow| brain| connective tissue| embryonic tissue| epididymis| extraembryonic tissue| eye| heart| inner ear| intestine| joint| kidney| liver| lung| mammary gland| muscle| pancreas| pineal gland| prostate| salivary gland| skin| spleen| stomach| testis| thymus| thyroid| uterus| cleavage| morula| blastocyst| organogenesis| fetus| neonate| juvenil…	---	chr15	25	NM_146057 // RefSeq // Mus musculus death-associated protein (Dap), mRNA. // chr15 // 100 // 100 // 25 // 25 // 0 /// ENSMUST00000044524 // ENSEMBL // Death-associated protein 1 gene:ENSMUSG00000039168 // chr15 // 100 // 100 // 25 // 25 // 0 /// BC010828 // GenBank // Mus musculus death-associated protein, mRNA (cDNA clone MGC:19154 IMAGE:4220180), complete cds. // chr15 // 100 // 100 // 25 // 25…	NM_146057 // Mm.222867 // bladder| blood| bone| bone marrow| brain| connective tissue| embryonic tissue| epididymis| extraembryonic tissue| eye| heart| inner ear| intestine| joint| kidney| liver| lung| mammary gland| muscle| pancreas| pineal gland| prostate| salivary gland| skin| spleen| stomach| testis| thymus| thyroid| uterus| cleavage| morula| blastocyst| organogenesis| fetus| neonate| juvenil…	NM_146057 // GO:0006915 // apoptosis // inferred from electronic annotation /// ENSMUST00000044524 // GO:0006915 // apoptosis // inferred from electronic annotation /// BC010828 // GO:0006915 // apoptosis // inferred from electronic annotation	---	TRUE	3	8.91	0.0271001	3	5.48333	0.273233	-3.42667	-10.8301	0.000412419
10416044	chr14	66456139	66485439	27	NM_145944 // RefSeq // Mus musculus coiled-coil domain containing 25 (Ccdc25), mRNA. // chr14 // 100 // 100 // 27 // 27 // 0 /// ENSMUST00000022614 // ENSEMBL // Coiled-coil domain-containing protein 25 gene:ENSMUSG00000022035 // chr14 // 100 // 100 // 27 // 27 // 0 /// BC128015 // GenBank // Mus musculus coiled-coil domain containing 25, mRNA (cDNA clone MGC:157611 IMAGE:40136066), complete cds.…	NM_145944 // Mm.214576 // bone marrow| brain| embryonic tissue| eye| inner ear| intestine| joint| kidney| lung| mammary gland| muscle| nasopharynx| pancreas| prostate| skin| spleen| stomach| sympathetic ganglion| testis| thymus| morula| organogenesis| fetus| neonate| juvenile| adult /// ENSMUST00000022614 // Mm.214576 // bone marrow| brain| embryonic tissue| eye| inner ear| intestine| joint| kidn…	---	chr14	27	NM_145944 // RefSeq // Mus musculus coiled-coil domain containing 25 (Ccdc25), mRNA. // chr14 // 100 // 100 // 27 // 27 // 0 /// ENSMUST00000022614 // ENSEMBL // Coiled-coil domain-containing protein 25 gene:ENSMUSG00000022035 // chr14 // 100 // 100 // 27 // 27 // 0 /// BC128015 // GenBank // Mus musculus coiled-coil domain containing 25, mRNA (cDNA clone MGC:157611 IMAGE:40136066), complete cds.…	NM_145944 // Mm.214576 // bone marrow| brain| embryonic tissue| eye| inner ear| intestine| joint| kidney| lung| mammary gland| muscle| nasopharynx| pancreas| prostate| skin| spleen| stomach| sympathetic ganglion| testis| thymus| morula| organogenesis| fetus| neonate| juvenile| adult /// ENSMUST00000022614 // Mm.214576 // bone marrow| brain| embryonic tissue| eye| inner ear| intestine| joint| kidn…	---	---	TRUE	3	2.42	1.5291	3	5.22667	0.304033	2.80667	3.5905	0.0229517
10502537	chr3	144347972	144383287	40	NM_019464 // RefSeq // Mus musculus SH3-domain GRB2-like B1 (endophilin) (Sh3glb1), mRNA. // chr3 // 100 // 90 // 36 // 36 // 0 /// ENSMUST00000074195 // ENSEMBL // Isoform 1 of Endophilin-B1 gene:ENSMUSG00000037062 // chr3 // 100 // 75 // 30 // 30 // 0 /// AF272946 // GenBank // Mus musculus endophilin B1b mRNA, complete cds; alternatively spliced. // chr3 // 100 // 95 // 38 // 38 // 0 /// ENSMU…	NM_019464 // Mm.271775 // blood| bone| bone marrow| brain| connective tissue| embryonic tissue| extraembryonic tissue| eye| heart| inner ear| intestine| kidney| liver| lung| lymph node| mammary gland| molar| muscle| nasopharynx| ovary| pancreas| pituitary gland| prostate| salivary gland| skin| spleen| testis| thymus| thyroid| unfertilized ovum| cleavage| gastrula| organogenesis| fetus| neonate| j…	---	chr3	40	NM_019464 // RefSeq // Mus musculus SH3-domain GRB2-like B1 (endophilin) (Sh3glb1), mRNA. // chr3 // 100 // 90 // 36 // 36 // 0 /// ENSMUST00000074195 // ENSEMBL // Isoform 1 of Endophilin-B1 gene:ENSMUSG00000037062 // chr3 // 100 // 75 // 30 // 30 // 0 /// AF272946 // GenBank // Mus musculus endophilin B1b mRNA, complete cds; alternatively spliced. // chr3 // 100 // 95 // 38 // 38 // 0 /// ENSMU…	NM_019464 // Mm.271775 // blood| bone| bone marrow| brain| connective tissue| embryonic tissue| extraembryonic tissue| eye| heart| inner ear| intestine| kidney| liver| lung| lymph node| mammary gland| molar| muscle| nasopharynx| ovary| pancreas| pituitary gland| prostate| salivary gland| skin| spleen| testis| thymus| thyroid| unfertilized ovum| cleavage| gastrula| organogenesis| fetus| neonate| j…	NM_019464 // GO:0001844 // protein insertion into mitochondrial membrane during induction of apoptosis // inferred from mutant phenotype /// NM_019464 // GO:0006654 // phosphatidic acid biosynthetic process // inferred from direct assay /// NM_019464 // GO:0006915 // apoptosis // not recorded /// NM_019464 // GO:0006917 // induction of apoptosis // not recorded /// NM_019464 // GO:0008654 // phos…	---	TRUE	3	3.12667	1.97213	3	5.87333	0.185033	2.74667	3.2391	0.0317009
10457924	chr18	30654557	30655062	26	NM_015740 // RefSeq // Mus musculus biogenesis of lysosome-related organelles complex-1, subunit 1 (Bloc1s1), mRNA. // chr18 // 92 // 96 // 23 // 25 // 0 /// ENSMUST00000026405 // ENSEMBL // Biogenesis of lysosome-related organelles complex 1 subunit 1 gene:ENSMUSG00000025349 // chr18 // 92 // 96 // 23 // 25 // 0 /// BC034662 // GenBank // Mus musculus biogenesis of lysosome-related organelles co…	NM_015740 // Mm.30118 // bone marrow| brain| embryonic tissue| eye| heart| intestine| joint| kidney| liver| mammary gland| muscle| ovary| pancreas| pituitary gland| spleen| testis| thymus| thyroid| tongue|oocyte| cleavage| organogenesis| fetus| neonate| juvenile| adult /// ENSMUST00000026405 // Mm.30118 // bone marrow| brain| embryonic tissue| eye| heart| intestine| joint| kidney| liver| mammary …	---	chr18	26	NM_015740 // RefSeq // Mus musculus biogenesis of lysosome-related organelles complex-1, subunit 1 (Bloc1s1), mRNA. // chr18 // 92 // 96 // 23 // 25 // 0 /// ENSMUST00000026405 // ENSEMBL // Biogenesis of lysosome-related organelles complex 1 subunit 1 gene:ENSMUSG00000025349 // chr18 // 92 // 96 // 23 // 25 // 0 /// BC034662 // GenBank // Mus musculus biogenesis of lysosome-related organelles co…	NM_015740 // Mm.30118 // bone marrow| brain| embryonic tissue| eye| heart| intestine| joint| kidney| liver| mammary gland| muscle| ovary| pancreas| pituitary gland| spleen| testis| thymus| thyroid| tongue|oocyte| cleavage| organogenesis| fetus| neonate| juvenile| adult /// ENSMUST00000026405 // Mm.30118 // bone marrow| brain| embryonic tissue| eye| heart| intestine| joint| kidney| liver| mammary …	NM_015740 // GO:0008150 // biological_process // no biological data available /// ENSMUST00000026405 // GO:0008150 // biological_process // no biological data available /// BC034662 // GO:0008150 // biological_process // no biological data available	---	TRUE	3	5.61333	0.258433	3	7.80667	0.195234	2.19333	5.64023	0.00486433
10457585	chr18	13368211	13368317	5	ENSMUST00000083216 // ENSEMBL // ncrna:snRNA chromosome:NCBIM37:18:13368211:13368317:-1 gene:ENSMUSG00000065150 // chr18 // 100 // 100 // 5 // 5 // 0	---	---	chr18	5	ENSMUST00000083216 // ENSEMBL // ncrna:snRNA chromosome:NCBIM37:18:13368211:13368317:-1 gene:ENSMUSG00000065150 // chr18 // 100 // 100 // 5 // 5 // 0	---	---	---	TRUE	3	0.206667	0.450233	3	2.27333	0.352433	2.06667	3.99543	0.0161915
10512315	chr4	41716340	41721007	40	NM_001048179 // RefSeq // Mus musculus chemokine (C-C motif) ligand 27A (Ccl27a), transcript variant 2, mRNA. // chr4 // 100 // 90 // 36 // 36 // 0 /// NM_011336 // RefSeq // Mus musculus chemokine (C-C motif) ligand 27A (Ccl27a), transcript variant 1, mRNA. // chr4 // 100 // 63 // 25 // 25 // 0 /// ENSMUST00000108036 // ENSEMBL // Chemokine (C-C motif) ligand 27 gene:ENSMUSG00000073888 // chr4 /…	NM_001048179 // Mm.6660 // brain| extraembryonic tissue| eye| kidney| skin| testis| thymus| fetus| neonate| juvenile| adult /// NM_001048179 // Mm.335946 // brain| embryonic tissue| testis| fetus| neonate| adult /// NM_001048179 // Mm.425176 // adipose tissue| bone marrow| brain| embryonic tissue| extraembryonic tissue| eye| inner ear| kidney| liver| mammary gland| ovary| pituitary gland| prostat…	---	chr4	40	NM_001048179 // RefSeq // Mus musculus chemokine (C-C motif) ligand 27A (Ccl27a), transcript variant 2, mRNA. // chr4 // 100 // 90 // 36 // 36 // 0 /// NM_011336 // RefSeq // Mus musculus chemokine (C-C motif) ligand 27A (Ccl27a), transcript variant 1, mRNA. // chr4 // 100 // 63 // 25 // 25 // 0 /// ENSMUST00000108036 // ENSEMBL // Chemokine (C-C motif) ligand 27 gene:ENSMUSG00000073888 // chr4 /…	NM_001048179 // Mm.6660 // brain| extraembryonic tissue| eye| kidney| skin| testis| thymus| fetus| neonate| juvenile| adult /// NM_001048179 // Mm.335946 // brain| embryonic tissue| testis| fetus| neonate| adult /// NM_001048179 // Mm.425176 // adipose tissue| bone marrow| brain| embryonic tissue| extraembryonic tissue| eye| inner ear| kidney| liver| mammary gland| ovary| pituitary gland| prostat…	NM_001048179 // GO:0006955 // immune response // inferred from electronic annotation /// NM_001048179 // GO:0008150 // biological_process // no biological data available /// NM_011336 // GO:0006955 // immune response // inferred from electronic annotation /// NM_011336 // GO:0008150 // biological_process // no biological data available /// ENSMUST00000108036 // GO:0006955 // immune response // in…	---	TRUE	3	1.37667	0.0562333	3	3.64333	1.24563	2.26667	3.44084	0.0262734
10360026	chr1	172855288	172855789	39	NM_026219 // RefSeq // Mus musculus ubiquinol-cytochrome c reductase binding protein (Uqcrb), nuclear gene encoding mitochondrial protein, mRNA. // chr1 // 100 // 90 // 35 // 35 // 0 /// ENSMUST00000021993 // ENSEMBL // MCG67985 gene:ENSMUSG00000021520 // chr1 // 100 // 90 // 35 // 35 // 0 /// BC031607 // GenBank // Mus musculus ubiquinol-cytochrome c reductase binding protein, mRNA (cDNA clone M…	NM_026219 // Mm.379136 // bladder| bone marrow| brain| embryonic tissue| extraembryonic tissue| eye| heart| intestine| kidney| liver| lymph node| mammary gland| muscle| ovary| pancreas| pituitary gland| prostate| salivary gland| skin| spinal cord| spleen| stomach| testis| thymus| thyroid| tongue| cleavage| morula| blastocyst| egg cylinder| gastrula| organogenesis| fetus| neonate| juvenile| adult …	NM_026219 // GenMAPP // Electron_Transport_Chain /// BC031607 // GenMAPP // Electron_Transport_Chain	chr1	39	NM_026219 // RefSeq // Mus musculus ubiquinol-cytochrome c reductase binding protein (Uqcrb), nuclear gene encoding mitochondrial protein, mRNA. // chr1 // 100 // 90 // 35 // 35 // 0 /// ENSMUST00000021993 // ENSEMBL // MCG67985 gene:ENSMUSG00000021520 // chr1 // 100 // 90 // 35 // 35 // 0 /// BC031607 // GenBank // Mus musculus ubiquinol-cytochrome c reductase binding protein, mRNA (cDNA clone M…	NM_026219 // Mm.379136 // bladder| bone marrow| brain| embryonic tissue| extraembryonic tissue| eye| heart| intestine| kidney| liver| lymph node| mammary gland| muscle| ovary| pancreas| pituitary gland| prostate| salivary gland| skin| spinal cord| spleen| stomach| testis| thymus| thyroid| tongue| cleavage| morula| blastocyst| egg cylinder| gastrula| organogenesis| fetus| neonate| juvenile| adult …	NM_026219 // GO:0006122 // mitochondrial electron transport, ubiquinol to cytochrome c // inferred from electronic annotation /// NM_026219 // GO:0006810 // transport // inferred from electronic annotation /// NM_026219 // GO:0022900 // electron transport chain // inferred from electronic annotation /// ENSMUST00000021993 // GO:0006122 // mitochondrial electron transport, ubiquinol to cytochrome …	NM_026219 // GenMAPP // Electron_Transport_Chain /// BC031607 // GenMAPP // Electron_Transport_Chain	TRUE	3	5.23667	0.732633	3	8.81	0.2299	3.57333	6.3085	0.00322838
10474867	chr2	118833882	118834387	16	XR_035630 // RefSeq // PREDICTED: Mus musculus similar to ubiquinol-cytochrome c reductase hinge protein (LOC677379), misc RNA. // chr2 // 50 // 100 // 8 // 16 // 0 /// ENSMUST00000121613 // ENSEMBL // cdna:pseudogene chromosome:NCBIM37:2:118833945:118834213:1 gene:ENSMUSG00000081413 // chr2 // 100 // 50 // 8 // 8 // 0 /// GENSCAN00000044729 // ENSEMBL // cdna:Genscan chromosome:NCBIM37:2:1188339…	XR_035630 // Mm.389395 // embryonic tissue| cleavage	---	chr2	16	XR_035630 // RefSeq // PREDICTED: Mus musculus similar to ubiquinol-cytochrome c reductase hinge protein (LOC677379), misc RNA. // chr2 // 50 // 100 // 8 // 16 // 0 /// ENSMUST00000121613 // ENSEMBL // cdna:pseudogene chromosome:NCBIM37:2:118833945:118834213:1 gene:ENSMUSG00000081413 // chr2 // 100 // 50 // 8 // 8 // 0 /// GENSCAN00000044729 // ENSEMBL // cdna:Genscan chromosome:NCBIM37:2:1188339…	XR_035630 // Mm.389395 // embryonic tissue| cleavage	---	---	TRUE	3	3.12667	0.999233	3	6.11667	0.357633	2.99	4.44594	0.0112821
10479198	chr2	176980137	176980533	34	ENSMUST00000108965 // ENSEMBL // Novel KRAB box and zinc finger, C2H2 type domain containing protein gene:ENSMUSG00000078870 // chr2 // 100 // 74 // 25 // 25 // 0 /// ENSMUST00000108990 // ENSEMBL // cdna:known chromosome:NCBIM37:2:176407551:176421111:-1 gene:ENSMUSG00000078880 // chr2 // 100 // 74 // 25 // 25 // 0 /// ENSMUST00000108993 // ENSEMBL // cdna:known chromosome:NCBIM37:2:176266686:176…	ENSMUST00000108965 // Mm.354356 // brain| embryonic tissue| eye| kidney| lung| mammary gland| ovary| prostate| spleen|oocyte| blastocyst| gastrula| organogenesis| fetus| juvenile| adult /// BC099528 // Mm.289463 // bone marrow| brain| embryonic tissue| eye| inner ear| liver| pancreas| prostate| spinal cord| stomach| thymus| organogenesis| fetus| juvenile| adult /// AK078446 // Mm.354356 // brain|…	---	chr2	34	ENSMUST00000108965 // ENSEMBL // Novel KRAB box and zinc finger, C2H2 type domain containing protein gene:ENSMUSG00000078870 // chr2 // 100 // 74 // 25 // 25 // 0 /// ENSMUST00000108990 // ENSEMBL // cdna:known chromosome:NCBIM37:2:176407551:176421111:-1 gene:ENSMUSG00000078880 // chr2 // 100 // 74 // 25 // 25 // 0 /// ENSMUST00000108993 // ENSEMBL // cdna:known chromosome:NCBIM37:2:176266686:176…	ENSMUST00000108965 // Mm.354356 // brain| embryonic tissue| eye| kidney| lung| mammary gland| ovary| prostate| spleen|oocyte| blastocyst| gastrula| organogenesis| fetus| juvenile| adult /// BC099528 // Mm.289463 // bone marrow| brain| embryonic tissue| eye| inner ear| liver| pancreas| prostate| spinal cord| stomach| thymus| organogenesis| fetus| juvenile| adult /// AK078446 // Mm.354356 // brain|…	ENSMUST00000108965 // GO:0006350 // transcription // inferred from electronic annotation /// AK078446 // GO:0006350 // transcription // inferred from electronic annotation	---	TRUE	3	2.45333	2.71063	3	5.85	1.1956	3.39667	2.9767	0.0408723
10342246	---	0	0	4	--- // --- // pos_control // --- // --- // --- // --- // --- // ---	---	---	---	4	--- // --- // pos_control // --- // --- // --- // --- // --- // ---	---	---	---	TRUE	3	1.99	1.0393	3	-0.17	0.0991	-2.16	-3.50644	0.0247514
10342870	---	0	0	4	--- // --- // neg_control // --- // --- // --- // --- // --- // ---	---	---	---	4	--- // --- // neg_control // --- // --- // --- // --- // --- // ---	---	---	---	TRUE	3	2.12	0.3612	3	4.35667	0.809033	2.23667	3.58118	0.0231434
10340256	---	0	0	4	--- // --- // pos_control // --- // --- // --- // --- // --- // ---	---	---	---	4	--- // --- // pos_control // --- // --- // --- // --- // --- // ---	---	---	---	TRUE	3	2.80333	0.418433	3	5.77667	0.886633	2.97333	4.50804	0.0107562
10573693	chr8	89571609	89572128	36	NM_026533 // RefSeq // Mus musculus ribosomal protein S13 (Rps13), mRNA. // chr8 // 94 // 97 // 33 // 35 // 0 /// BC090397 // GenBank // Mus musculus ribosomal protein S13, mRNA (cDNA clone MGC:102403 IMAGE:5150054), complete cds. // chr8 // 91 // 97 // 32 // 35 // 0 /// ENSMUST00000093344 // ENSEMBL // cdna:known chromosome:NCBIM37:8:89571614:89572112:1 gene:ENSMUSG00000069972 // chr8 // 100 // …	NM_026533 // Mm.14798 // blood| bone| bone marrow| brain| connective tissue| embryonic tissue| extraembryonic tissue| eye| heart| inner ear| intestine| joint| kidney| liver| lung| lymph node| mammary gland| muscle| ovary| pancreas| pituitary gland| prostate| salivary gland| skin| spinal cord| spleen| stomach| testis| thymus| thyroid| tongue| uterus|oocyte| cleavage| morula| blastocyst| egg cylind…	---	chr8	36	NM_026533 // RefSeq // Mus musculus ribosomal protein S13 (Rps13), mRNA. // chr8 // 94 // 97 // 33 // 35 // 0 /// BC090397 // GenBank // Mus musculus ribosomal protein S13, mRNA (cDNA clone MGC:102403 IMAGE:5150054), complete cds. // chr8 // 91 // 97 // 32 // 35 // 0 /// ENSMUST00000093344 // ENSEMBL // cdna:known chromosome:NCBIM37:8:89571614:89572112:1 gene:ENSMUSG00000069972 // chr8 // 100 // …	NM_026533 // Mm.14798 // blood| bone| bone marrow| brain| connective tissue| embryonic tissue| extraembryonic tissue| eye| heart| inner ear| intestine| joint| kidney| liver| lung| lymph node| mammary gland| muscle| ovary| pancreas| pituitary gland| prostate| salivary gland| skin| spinal cord| spleen| stomach| testis| thymus| thyroid| tongue| uterus|oocyte| cleavage| morula| blastocyst| egg cylind…	NM_026533 // GO:0006412 // translation // inferred from electronic annotation /// BC090397 // GO:0006412 // translation // inferred from electronic annotation	---	TRUE	3	6.5	0.4111	3	8.63667	0.0840334	2.13667	5.2594	0.00625704
10342154	---	0	0	4	--- // --- // pos_control // --- // --- // --- // --- // --- // ---	---	---	---	4	--- // --- // pos_control // --- // --- // --- // --- // --- // ---	---	---	---	TRUE	3	0.923333	0.656133	3	3.35333	0.156233	2.43	4.66972	0.0095203
10341141	---	0	0	4	--- // --- // pos_control // --- // --- // --- // --- // --- // ---	---	---	---	4	--- // --- // pos_control // --- // --- // --- // --- // --- // ---	---	---	---	TRUE	3	9.29667	0.314133	3	6.45667	1.66893	-2.84	-3.49309	0.0250524
10424347	chr15	59070044	59070560	9	XM_001473789 // RefSeq // PREDICTED: Mus musculus similar to Ribosomal protein L17 (LOC665565), mRNA. // chr15 // 100 // 56 // 5 // 5 // 0	XM_001473789 // Mm.459853 // embryonic tissue| mammary gland| pancreas| organogenesis| fetus| adult	---	chr15	9	XM_001473789 // RefSeq // PREDICTED: Mus musculus similar to Ribosomal protein L17 (LOC665565), mRNA. // chr15 // 100 // 56 // 5 // 5 // 0	XM_001473789 // Mm.459853 // embryonic tissue| mammary gland| pancreas| organogenesis| fetus| adult	---	---	TRUE	3	1.10667	0.136933	3	3.89667	0.585433	2.79	5.68573	0.00472457
10389207	chr11	83339280	83344020	30	NM_013653 // RefSeq // Mus musculus chemokine (C-C motif) ligand 5 (Ccl5), mRNA. // chr11 // 100 // 100 // 30 // 30 // 0 /// ENSMUST00000035938 // ENSEMBL // C-C motif chemokine 5 gene:ENSMUSG00000035042 // chr11 // 100 // 100 // 30 // 30 // 0 /// BC033508 // GenBank // Mus musculus chemokine (C-C motif) ligand 5, mRNA (cDNA clone MGC:35989 IMAGE:4925413), complete cds. // chr11 // 100 // 100 // …	NM_013653 // Mm.284248 // bone marrow| heart| inner ear| intestine| lung| mammary gland| pancreas| prostate| salivary gland| spleen| thymus| fetus| neonate| juvenile| adult /// ENSMUST00000035938 // Mm.284248 // bone marrow| heart| inner ear| intestine| lung| mammary gland| pancreas| prostate| salivary gland| spleen| thymus| fetus| neonate| juvenile| adult /// BC033508 // Mm.284248 // bone marrow…	---	chr11	30	NM_013653 // RefSeq // Mus musculus chemokine (C-C motif) ligand 5 (Ccl5), mRNA. // chr11 // 100 // 100 // 30 // 30 // 0 /// ENSMUST00000035938 // ENSEMBL // C-C motif chemokine 5 gene:ENSMUSG00000035042 // chr11 // 100 // 100 // 30 // 30 // 0 /// BC033508 // GenBank // Mus musculus chemokine (C-C motif) ligand 5, mRNA (cDNA clone MGC:35989 IMAGE:4925413), complete cds. // chr11 // 100 // 100 // …	NM_013653 // Mm.284248 // bone marrow| heart| inner ear| intestine| lung| mammary gland| pancreas| prostate| salivary gland| spleen| thymus| fetus| neonate| juvenile| adult /// ENSMUST00000035938 // Mm.284248 // bone marrow| heart| inner ear| intestine| lung| mammary gland| pancreas| prostate| salivary gland| spleen| thymus| fetus| neonate| juvenile| adult /// BC033508 // Mm.284248 // bone marrow…	NM_013653 // GO:0006935 // chemotaxis // inferred from electronic annotation /// NM_013653 // GO:0006954 // inflammatory response // inferred from electronic annotation /// NM_013653 // GO:0006955 // immune response // inferred from electronic annotation /// NM_013653 // GO:0034097 // response to cytokine stimulus // inferred from direct assay /// NM_013653 // GO:0034612 // response to tumor necr…	---	TRUE	3	8.62333	0.923333	3	10.8733	0.604033	2.25	3.15335	0.0344032
10559261	chr7	150238700	150253829	32	NM_133655 // RefSeq // Mus musculus CD81 antigen (Cd81), mRNA. // chr7 // 100 // 100 // 32 // 32 // 0 /// ENSMUST00000037941 // ENSEMBL // CD 81 antigen gene:ENSMUSG00000037706 // chr7 // 100 // 100 // 32 // 32 // 0 /// BC011433 // GenBank // Mus musculus CD81 antigen, mRNA (cDNA clone MGC:6316 IMAGE:2811801), complete cds. // chr7 // 100 // 100 // 32 // 32 // 0	NM_133655 // Mm.806 // blood| bone| bone marrow| brain| connective tissue| embryonic tissue| eye| fertilized ovum| heart| inner ear| intestine| joint| kidney| liver| lung| mammary gland| molar| muscle| nasopharynx| ovary| oviduct| pancreas| pituitary gland| prostate| salivary gland| skin| spinal cord| spleen| stomach| sympathetic ganglion| testis| thymus| thyroid| zygote| cleavage| blastocyst| eg…	---	chr7	32	NM_133655 // RefSeq // Mus musculus CD81 antigen (Cd81), mRNA. // chr7 // 100 // 100 // 32 // 32 // 0 /// ENSMUST00000037941 // ENSEMBL // CD 81 antigen gene:ENSMUSG00000037706 // chr7 // 100 // 100 // 32 // 32 // 0 /// BC011433 // GenBank // Mus musculus CD81 antigen, mRNA (cDNA clone MGC:6316 IMAGE:2811801), complete cds. // chr7 // 100 // 100 // 32 // 32 // 0	NM_133655 // Mm.806 // blood| bone| bone marrow| brain| connective tissue| embryonic tissue| eye| fertilized ovum| heart| inner ear| intestine| joint| kidney| liver| lung| mammary gland| molar| muscle| nasopharynx| ovary| oviduct| pancreas| pituitary gland| prostate| salivary gland| skin| spinal cord| spleen| stomach| sympathetic ganglion| testis| thymus| thyroid| zygote| cleavage| blastocyst| eg…	NM_133655 // GO:0030307 // positive regulation of cell growth // traceable author statement /// NM_133655 // GO:0030890 // positive regulation of B cell proliferation // traceable author statement /// ENSMUST00000037941 // GO:0030307 // positive regulation of cell growth // traceable author statement /// ENSMUST00000037941 // GO:0030890 // positive regulation of B cell proliferation // traceable …	---	TRUE	3	9.87333	0.0566334	3	7.23333	0.383234	-2.64	-6.89452	0.00232036
10586484	chr9	65974418	65986775	24	NM_026635 // RefSeq // Mus musculus family with sequence similarity 96, member A (Fam96a), mRNA. // chr9 // 100 // 100 // 24 // 24 // 0 /// ENSMUST00000034945 // ENSEMBL // UPF0195 protein FAM96A gene:ENSMUSG00000032381 // chr9 // 100 // 92 // 22 // 22 // 0 /// BC005745 // GenBank // Mus musculus family with sequence similarity 96, member A, mRNA (cDNA clone MGC:11942 IMAGE:3600028), complete cds…	NM_026635 // Mm.27107 // adrenal gland| bladder| blood| bone| bone marrow| brain| embryonic tissue| extraembryonic tissue| eye| heart| inner ear| intestine| kidney| liver| lung| lymph node| mammary gland| muscle| pancreas| pituitary gland| prostate| skin| spinal cord| spleen| stomach| sympathetic ganglion| testis| thymus| tongue| uterus| morula| blastocyst| egg cylinder| gastrula| organogenesis| …	---	chr9	24	NM_026635 // RefSeq // Mus musculus family with sequence similarity 96, member A (Fam96a), mRNA. // chr9 // 100 // 100 // 24 // 24 // 0 /// ENSMUST00000034945 // ENSEMBL // UPF0195 protein FAM96A gene:ENSMUSG00000032381 // chr9 // 100 // 92 // 22 // 22 // 0 /// BC005745 // GenBank // Mus musculus family with sequence similarity 96, member A, mRNA (cDNA clone MGC:11942 IMAGE:3600028), complete cds…	NM_026635 // Mm.27107 // adrenal gland| bladder| blood| bone| bone marrow| brain| embryonic tissue| extraembryonic tissue| eye| heart| inner ear| intestine| kidney| liver| lung| lymph node| mammary gland| muscle| pancreas| pituitary gland| prostate| skin| spinal cord| spleen| stomach| sympathetic ganglion| testis| thymus| tongue| uterus| morula| blastocyst| egg cylinder| gastrula| organogenesis| …	NM_026635 // GO:0008150 // biological_process // no biological data available /// ENSMUST00000034945 // GO:0008150 // biological_process // no biological data available /// BC005745 // GO:0008150 // biological_process // no biological data available	---	TRUE	3	7.47667	0.338633	3	4.51667	0.981033	-2.96	-4.46293	0.0111351
10509163	chr4	135699737	135701305	27	NM_008321 // RefSeq // Mus musculus inhibitor of DNA binding 3 (Id3), mRNA. // chr4 // 100 // 93 // 25 // 25 // 0 /// ENSMUST00000008016 // ENSEMBL // DNA-binding protein inhibitor ID-3 gene:ENSMUSG00000007872 // chr4 // 100 // 93 // 25 // 25 // 0 /// M60523 // GenBank // Mouse helix-loop-helix protein (Id related) mRNA, complete cds. // chr4 // 100 // 93 // 25 // 25 // 0	NM_008321 // Mm.110 // bone| bone marrow| brain| embryonic tissue| extraembryonic tissue| eye| heart| inner ear| intestine| kidney| liver| lung| mammary gland| muscle| olfactory mucosa| ovary| pancreas| pineal gland| pituitary gland| salivary gland| skin| spinal cord| spleen| stomach| testis| thymus| thyroid| uterus| blastocyst| gastrula| organogenesis| fetus| neonate| juvenile| adult /// ENSMUST…	---	chr4	27	NM_008321 // RefSeq // Mus musculus inhibitor of DNA binding 3 (Id3), mRNA. // chr4 // 100 // 93 // 25 // 25 // 0 /// ENSMUST00000008016 // ENSEMBL // DNA-binding protein inhibitor ID-3 gene:ENSMUSG00000007872 // chr4 // 100 // 93 // 25 // 25 // 0 /// M60523 // GenBank // Mouse helix-loop-helix protein (Id related) mRNA, complete cds. // chr4 // 100 // 93 // 25 // 25 // 0	NM_008321 // Mm.110 // bone| bone marrow| brain| embryonic tissue| extraembryonic tissue| eye| heart| inner ear| intestine| kidney| liver| lung| mammary gland| muscle| olfactory mucosa| ovary| pancreas| pineal gland| pituitary gland| salivary gland| skin| spinal cord| spleen| stomach| testis| thymus| thyroid| uterus| blastocyst| gastrula| organogenesis| fetus| neonate| juvenile| adult /// ENSMUST…	NM_008321 // GO:0000122 // negative regulation of transcription from RNA polymerase II promoter // inferred from direct assay /// NM_008321 // GO:0007275 // multicellular organismal development // inferred from electronic annotation /// NM_008321 // GO:0007507 // heart development // inferred from genetic interaction /// NM_008321 // GO:0030855 // epithelial cell differentiation // inferred from …	---	TRUE	3	2.24333	1.41773	3	5.25333	0.292433	3.01	3.98665	0.0163104
10518350	chr4	146191520	146192064	38	NM_008252 // RefSeq // Mus musculus high mobility group box 2 (Hmgb2), mRNA. // chr4 // 100 // 84 // 32 // 32 // 0 /// ENSMUST00000067925 // ENSEMBL // High mobility group protein B2 gene:ENSMUSG00000054717 // chr4 // 84 // 100 // 32 // 38 // 0 /// BC083108 // GenBank // Mus musculus high mobility group box 2, mRNA (cDNA clone MGC:103184 IMAGE:5320702), complete cds. // chr4 // 84 // 100 // 32 //…	NM_008252 // Mm.279998 // bone| bone marrow| brain| connective tissue| embryonic tissue| extraembryonic tissue| eye| fertilized ovum| heart| inner ear| intestine| joint| kidney| liver| lung| lymph node| mammary gland| ovary| pancreas| pituitary gland| prostate| salivary gland| skin| spleen| stomach| testis| thymus| thyroid|oocyte| zygote| cleavage| morula| blastocyst| egg cylinder| gastrula| orga…	---	chr4	38	NM_008252 // RefSeq // Mus musculus high mobility group box 2 (Hmgb2), mRNA. // chr4 // 100 // 84 // 32 // 32 // 0 /// ENSMUST00000067925 // ENSEMBL // High mobility group protein B2 gene:ENSMUSG00000054717 // chr4 // 84 // 100 // 32 // 38 // 0 /// BC083108 // GenBank // Mus musculus high mobility group box 2, mRNA (cDNA clone MGC:103184 IMAGE:5320702), complete cds. // chr4 // 84 // 100 // 32 //…	NM_008252 // Mm.279998 // bone| bone marrow| brain| connective tissue| embryonic tissue| extraembryonic tissue| eye| fertilized ovum| heart| inner ear| intestine| joint| kidney| liver| lung| lymph node| mammary gland| ovary| pancreas| pituitary gland| prostate| salivary gland| skin| spleen| stomach| testis| thymus| thyroid|oocyte| zygote| cleavage| morula| blastocyst| egg cylinder| gastrula| orga…	NM_008252 // GO:0007283 // spermatogenesis // inferred from mutant phenotype /// NM_008252 // GO:0008584 // male gonad development // inferred from mutant phenotype /// NM_008252 // GO:0010552 // positive regulation of specific transcription from RNA polymerase II promoter // inferred from mutant phenotype /// NM_008252 // GO:0048545 // response to steroid hormone stimulus // inferred from mutant…	---	TRUE	3	2.91333	2.26333	3	6.5	0.3187	3.58667	3.86608	0.0180536
10592138	chr9	35089103	35089420	39	NM_018730 // RefSeq // Mus musculus ribosomal protein L36 (Rpl36), mRNA. // chr9 // 79 // 100 // 31 // 39 // 0 /// BC086914 // GenBank // Mus musculus ribosomal protein L36, mRNA (cDNA clone MGC:107625 IMAGE:6768133), complete cds. // chr9 // 72 // 100 // 28 // 39 // 0 /// ENSMUST00000091097 // ENSEMBL // hypothetical protein gene:ENSMUSG00000066771 // chr9 // 100 // 100 // 39 // 39 // 0 /// ENSM…	NM_018730 // Mm.11376 // bone| brain| embryonic tissue| extraembryonic tissue| heart| intestine| kidney| liver| lung| ovary| pancreas| prostate| skin| spleen| testis| thymus| uterus|oocyte| cleavage| blastocyst| gastrula| organogenesis| fetus| neonate| juvenile| adult /// NM_018730 // Mm.379094 // adipose tissue| blood| bone| brain| embryonic tissue| extraembryonic tissue| eye| heart| inner ear| …	BC086914 // GenMAPP // Ribosomal_Proteins	chr9	39	NM_018730 // RefSeq // Mus musculus ribosomal protein L36 (Rpl36), mRNA. // chr9 // 79 // 100 // 31 // 39 // 0 /// BC086914 // GenBank // Mus musculus ribosomal protein L36, mRNA (cDNA clone MGC:107625 IMAGE:6768133), complete cds. // chr9 // 72 // 100 // 28 // 39 // 0 /// ENSMUST00000091097 // ENSEMBL // hypothetical protein gene:ENSMUSG00000066771 // chr9 // 100 // 100 // 39 // 39 // 0 /// ENSM…	NM_018730 // Mm.11376 // bone| brain| embryonic tissue| extraembryonic tissue| heart| intestine| kidney| liver| lung| ovary| pancreas| prostate| skin| spleen| testis| thymus| uterus|oocyte| cleavage| blastocyst| gastrula| organogenesis| fetus| neonate| juvenile| adult /// NM_018730 // Mm.379094 // adipose tissue| blood| bone| brain| embryonic tissue| extraembryonic tissue| eye| heart| inner ear| …	NM_018730 // GO:0006412 // translation // inferred from electronic annotation /// NM_018730 // GO:0008150 // biological_process // no biological data available /// BC086914 // GO:0006412 // translation // inferred from electronic annotation /// BC086914 // GO:0008150 // biological_process // no biological data available	BC086914 // GenMAPP // Ribosomal_Proteins	TRUE	3	5.99333	4.34893	3	9.72	0.2979	3.72667	2.99435	0.0401652
10490232														TRUE	3	1.85	1.1197	3	3.95	0.3511	2.1	2.99918	0.0399741
10476093	chr2	130100197	130105049	24	NM_024193 // RefSeq // Mus musculus NOP56 ribonucleoprotein homolog (yeast) (Nop56), mRNA. // chr2 // 100 // 100 // 24 // 24 // 0 /// ENSMUST00000103198 // ENSEMBL // Nucleolar protein 56 gene:ENSMUSG00000027405 // chr2 // 100 // 100 // 24 // 24 // 0 /// BC021355 // GenBank // Mus musculus NOP56 ribonucleoprotein homolog (yeast), mRNA (cDNA clone MGC:29307 IMAGE:5006404), complete cds. // chr2 //…	NM_024193 // Mm.29363 // adipose tissue| adrenal gland| blood| bone| bone marrow| brain| connective tissue| dorsal root ganglion| embryonic tissue| epididymis| extraembryonic tissue| eye| fertilized ovum| heart| inner ear| intestine| kidney| liver| lung| mammary gland| molar| nasopharynx| ovary| pancreas| pituitary gland| prostate| skin| spleen| stomach| testis| thymus|oocyte| zygote| cleavage| m…	---	chr2	24	NM_024193 // RefSeq // Mus musculus NOP56 ribonucleoprotein homolog (yeast) (Nop56), mRNA. // chr2 // 100 // 100 // 24 // 24 // 0 /// ENSMUST00000103198 // ENSEMBL // Nucleolar protein 56 gene:ENSMUSG00000027405 // chr2 // 100 // 100 // 24 // 24 // 0 /// BC021355 // GenBank // Mus musculus NOP56 ribonucleoprotein homolog (yeast), mRNA (cDNA clone MGC:29307 IMAGE:5006404), complete cds. // chr2 //…	NM_024193 // Mm.29363 // adipose tissue| adrenal gland| blood| bone| bone marrow| brain| connective tissue| dorsal root ganglion| embryonic tissue| epididymis| extraembryonic tissue| eye| fertilized ovum| heart| inner ear| intestine| kidney| liver| lung| mammary gland| molar| nasopharynx| ovary| pancreas| pituitary gland| prostate| skin| spleen| stomach| testis| thymus|oocyte| zygote| cleavage| m…	NM_024193 // GO:0042254 // ribosome biogenesis // inferred from electronic annotation /// ENSMUST00000103198 // GO:0042254 // ribosome biogenesis // inferred from electronic annotation /// BC021355 // GO:0042254 // ribosome biogenesis // inferred from electronic annotation /// ENSMUST00000028890 // GO:0042254 // ribosome biogenesis // inferred from electronic annotation	---	TRUE	3	0.683333	0.115233	3	2.69667	1.16163	2.01333	3.08605	0.0367148
10519945	chr5	20388271	20392688	25	NM_177601 // RefSeq // Mus musculus transmembrane protein 60 (Tmem60), mRNA. // chr5 // 100 // 100 // 25 // 25 // 0 /// ENSMUST00000115259 // ENSEMBL // Transmembrane protein 60 gene:ENSMUSG00000045435 // chr5 // 100 // 100 // 25 // 25 // 0 /// BC027828 // GenBank // Mus musculus transmembrane protein 60, mRNA (cDNA clone MGC:38035 IMAGE:5249625), complete cds. // chr5 // 100 // 80 // 20 // 20 //…	NM_177601 // Mm.347525 // bone marrow| brain| embryonic tissue| intestine| mammary gland| prostate| testis| thymus| organogenesis| fetus| neonate| juvenile| adult /// ENSMUST00000115259 // Mm.347525 // bone marrow| brain| embryonic tissue| intestine| mammary gland| prostate| testis| thymus| organogenesis| fetus| neonate| juvenile| adult /// BC027828 // Mm.347525 // bone marrow| brain| embryonic t…	---	chr5	25	NM_177601 // RefSeq // Mus musculus transmembrane protein 60 (Tmem60), mRNA. // chr5 // 100 // 100 // 25 // 25 // 0 /// ENSMUST00000115259 // ENSEMBL // Transmembrane protein 60 gene:ENSMUSG00000045435 // chr5 // 100 // 100 // 25 // 25 // 0 /// BC027828 // GenBank // Mus musculus transmembrane protein 60, mRNA (cDNA clone MGC:38035 IMAGE:5249625), complete cds. // chr5 // 100 // 80 // 20 // 20 //…	NM_177601 // Mm.347525 // bone marrow| brain| embryonic tissue| intestine| mammary gland| prostate| testis| thymus| organogenesis| fetus| neonate| juvenile| adult /// ENSMUST00000115259 // Mm.347525 // bone marrow| brain| embryonic tissue| intestine| mammary gland| prostate| testis| thymus| organogenesis| fetus| neonate| juvenile| adult /// BC027828 // Mm.347525 // bone marrow| brain| embryonic t…	---	---	TRUE	3	1.01667	0.258133	3	3.54	0.5233	2.52333	4.94412	0.0077938
10411454	chr13	99259488	99259778	31	NM_024171 // RefSeq // Mus musculus Sec61 beta subunit (Sec61b), mRNA. // chr13 // 84 // 100 // 26 // 31 // 0 /// ENSMUST00000065678 // ENSEMBL // Protein transport protein Sec61 subunit beta gene:ENSMUSG00000053317 // chr13 // 84 // 100 // 26 // 31 // 0 /// BC081445 // GenBank // Mus musculus Sec61 beta subunit, mRNA (cDNA clone MGC:102034 IMAGE:6412192), complete cds. // chr13 // 84 // 100 // 2…	NM_024171 // Mm.20188 // blood| brain| embryonic tissue| epididymis| extraembryonic tissue| eye| intestine| kidney| liver| lung| lymph node| mammary gland| pancreas| prostate| salivary gland| skin| spinal cord| spleen| stomach| testis| thymus| thyroid| tongue| uterus| blastocyst| organogenesis| fetus| juvenile| adult /// ENSMUST00000065678 // Mm.20188 // blood| brain| embryonic tissue| epididymis…	---	chr13	31	NM_024171 // RefSeq // Mus musculus Sec61 beta subunit (Sec61b), mRNA. // chr13 // 84 // 100 // 26 // 31 // 0 /// ENSMUST00000065678 // ENSEMBL // Protein transport protein Sec61 subunit beta gene:ENSMUSG00000053317 // chr13 // 84 // 100 // 26 // 31 // 0 /// BC081445 // GenBank // Mus musculus Sec61 beta subunit, mRNA (cDNA clone MGC:102034 IMAGE:6412192), complete cds. // chr13 // 84 // 100 // 2…	NM_024171 // Mm.20188 // blood| brain| embryonic tissue| epididymis| extraembryonic tissue| eye| intestine| kidney| liver| lung| lymph node| mammary gland| pancreas| prostate| salivary gland| skin| spinal cord| spleen| stomach| testis| thymus| thyroid| tongue| uterus| blastocyst| organogenesis| fetus| juvenile| adult /// ENSMUST00000065678 // Mm.20188 // blood| brain| embryonic tissue| epididymis…	NM_024171 // GO:0006810 // transport // inferred from electronic annotation /// NM_024171 // GO:0015031 // protein transport // inferred from electronic annotation /// NM_024171 // GO:0065002 // intracellular protein transmembrane transport // inferred from electronic annotation /// ENSMUST00000065678 // GO:0006810 // transport // inferred from electronic annotation /// ENSMUST00000065678 // GO:0…	---	TRUE	3	4.15667	1.24413	3	6.37333	0.0158333	2.21667	3.42044	0.0267695
10400470	chr12	57474445	57474839	28	NM_053071 // RefSeq // Mus musculus cytochrome c oxidase, subunit VIc (Cox6c), mRNA. // chr12 // 100 // 100 // 28 // 28 // 0 /// ENSMUST00000014457 // ENSEMBL // Cytochrome c oxidase subunit 6C gene:ENSMUSG00000014313 // chr12 // 100 // 100 // 28 // 28 // 0 /// BC094413 // GenBank // Mus musculus cytochrome c oxidase, subunit VIc, mRNA (cDNA clone MGC:106956 IMAGE:1397127), complete cds. // chr12…	NM_053071 // Mm.548 // bone| bone marrow| brain| connective tissue| embryonic tissue| extraembryonic tissue| eye| fertilized ovum| heart| intestine| joint| kidney| liver| lung| mammary gland| molar| muscle| ovary| pancreas| pituitary gland| prostate| skin| spinal cord| spleen| stomach| sympathetic ganglion| testis| thymus| thyroid| tongue| zygote| cleavage| morula| blastocyst| gastrula| organogen…	---	chr12	28	NM_053071 // RefSeq // Mus musculus cytochrome c oxidase, subunit VIc (Cox6c), mRNA. // chr12 // 100 // 100 // 28 // 28 // 0 /// ENSMUST00000014457 // ENSEMBL // Cytochrome c oxidase subunit 6C gene:ENSMUSG00000014313 // chr12 // 100 // 100 // 28 // 28 // 0 /// BC094413 // GenBank // Mus musculus cytochrome c oxidase, subunit VIc, mRNA (cDNA clone MGC:106956 IMAGE:1397127), complete cds. // chr12…	NM_053071 // Mm.548 // bone| bone marrow| brain| connective tissue| embryonic tissue| extraembryonic tissue| eye| fertilized ovum| heart| intestine| joint| kidney| liver| lung| mammary gland| molar| muscle| ovary| pancreas| pituitary gland| prostate| skin| spinal cord| spleen| stomach| sympathetic ganglion| testis| thymus| thyroid| tongue| zygote| cleavage| morula| blastocyst| gastrula| organogen…	NM_053071 // GO:0008150 // biological_process // no biological data available /// ENSMUST00000014457 // GO:0008150 // biological_process // no biological data available /// BC094413 // GO:0008150 // biological_process // no biological data available	---	TRUE	3	8.85	0.6733	3	10.9433	0.269033	2.09333	3.73505	0.0202078
10460591	chr19	5460616	5465052	33	NM_021438 // RefSeq // Mus musculus fibroblast growth factor (acidic) intracellular binding protein (Fibp), mRNA. // chr19 // 100 // 91 // 30 // 30 // 0 /// ENSMUST00000025847 // ENSEMBL // Fibroblast growth factor (Acidic) intracellular binding protein, isoform CRA_d gene:ENSMUSG00000024911 // chr19 // 100 // 100 // 33 // 33 // 0 /// BC031716 // GenBank // Mus musculus fibroblast growth factor (…	NM_021438 // Mm.329656 // bladder| blood| bone marrow| brain| dorsal root ganglion| embryonic tissue| extraembryonic tissue| eye| heart| intestine| joint| kidney| liver| lung| mammary gland| molar| ovary| pancreas| skin| spinal cord| spleen| stomach| sympathetic ganglion| testis| thymus| tongue| uterus| unfertilized ovum| blastocyst| gastrula| organogenesis| fetus| neonate| juvenile| adult /// EN…	---	chr19	33	NM_021438 // RefSeq // Mus musculus fibroblast growth factor (acidic) intracellular binding protein (Fibp), mRNA. // chr19 // 100 // 91 // 30 // 30 // 0 /// ENSMUST00000025847 // ENSEMBL // Fibroblast growth factor (Acidic) intracellular binding protein, isoform CRA_d gene:ENSMUSG00000024911 // chr19 // 100 // 100 // 33 // 33 // 0 /// BC031716 // GenBank // Mus musculus fibroblast growth factor (…	NM_021438 // Mm.329656 // bladder| blood| bone marrow| brain| dorsal root ganglion| embryonic tissue| extraembryonic tissue| eye| heart| intestine| joint| kidney| liver| lung| mammary gland| molar| ovary| pancreas| skin| spinal cord| spleen| stomach| sympathetic ganglion| testis| thymus| tongue| uterus| unfertilized ovum| blastocyst| gastrula| organogenesis| fetus| neonate| juvenile| adult /// EN…	---	---	TRUE	3	0.203333	0.0305333	3	2.63333	0.718933	2.43	4.86173	0.00826895
10497209	chr3	8802154	8923857	28	NM_025434 // RefSeq // Mus musculus mitochondrial ribosomal protein S28 (Mrps28), nuclear gene encoding mitochondrial protein, mRNA. // chr3 // 93 // 96 // 25 // 27 // 0 /// ENSMUST00000042148 // ENSEMBL // 28S ribosomal protein S28, mitochondrial gene:ENSMUSG00000040269 // chr3 // 100 // 96 // 27 // 27 // 0 /// BC028530 // GenBank // Mus musculus mitochondrial ribosomal protein S28, mRNA (cDNA c…	NM_025434 // Mm.38460 // bladder| blood| bone marrow| brain| connective tissue| embryonic tissue| extraembryonic tissue| eye| heart| intestine| joint| kidney| liver| lung| lymph node| mammary gland| olfactory mucosa| pancreas| pituitary gland| skin| spleen| testis| thymus| thyroid| vagina| blastocyst| egg cylinder| gastrula| organogenesis| fetus| neonate| juvenile| adult /// ENSMUST00000042148 //…	NM_025434 // GenMAPP // mRNA_processing_binding_Reactome /// BC028530 // GenMAPP // mRNA_processing_binding_Reactome	chr3	28	NM_025434 // RefSeq // Mus musculus mitochondrial ribosomal protein S28 (Mrps28), nuclear gene encoding mitochondrial protein, mRNA. // chr3 // 93 // 96 // 25 // 27 // 0 /// ENSMUST00000042148 // ENSEMBL // 28S ribosomal protein S28, mitochondrial gene:ENSMUSG00000040269 // chr3 // 100 // 96 // 27 // 27 // 0 /// BC028530 // GenBank // Mus musculus mitochondrial ribosomal protein S28, mRNA (cDNA c…	NM_025434 // Mm.38460 // bladder| blood| bone marrow| brain| connective tissue| embryonic tissue| extraembryonic tissue| eye| heart| intestine| joint| kidney| liver| lung| lymph node| mammary gland| olfactory mucosa| pancreas| pituitary gland| skin| spleen| testis| thymus| thyroid| vagina| blastocyst| egg cylinder| gastrula| organogenesis| fetus| neonate| juvenile| adult /// ENSMUST00000042148 //…	---	NM_025434 // GenMAPP // mRNA_processing_binding_Reactome /// BC028530 // GenMAPP // mRNA_processing_binding_Reactome	TRUE	3	1.09	0.0073	3	5.08333	0.0905333	3.99333	22.1133	2.47538e-05
10341727	---	0	0	4	--- // --- // pos_control // --- // --- // --- // --- // --- // ---	---	---	---	4	--- // --- // pos_control // --- // --- // --- // --- // --- // ---	---	---	---	TRUE	3	1.38333	1.25823	3	4.37667	0.567033	2.99333	3.83754	0.0184984
10340727	---	0	0	4	--- // --- // neg_control // --- // --- // --- // --- // --- // ---	---	---	---	4	--- // --- // neg_control // --- // --- // --- // --- // --- // ---	---	---	---	TRUE	3	1.08333	0.743633	3	3.45667	0.0380334	2.37333	4.64952	0.00966489
10459391	chr18	64616202	64648720	38	NM_007998 // RefSeq // Mus musculus ferrochelatase (Fech), nuclear gene encoding mitochondrial protein, mRNA. // chr18 // 100 // 87 // 33 // 33 // 0 /// ENSMUST00000025484 // ENSEMBL // Ferrochelatase gene:ENSMUSG00000024588 // chr18 // 100 // 79 // 30 // 30 // 0 /// BC006746 // GenBank // Mus musculus ferrochelatase, mRNA (cDNA clone MGC:6205 IMAGE:3256604), complete cds. // chr18 // 94 // 84 //…	NM_007998 // Mm.1070 // bone| bone marrow| brain| connective tissue| dorsal root ganglion| embryonic tissue| extraembryonic tissue| eye| heart| inner ear| intestine| joint| kidney| liver| lung| lymph node| mammary gland| muscle| nasopharynx| ovary| pancreas| pituitary gland| salivary gland| skin| spleen| testis| thymus|oocyte| blastocyst| organogenesis| fetus| neonate| juvenile| adult /// ENSMUST…	NM_007998 // GenMAPP // Heme_Biosynthesis /// BC006746 // GenMAPP // Heme_Biosynthesis	chr18	38	NM_007998 // RefSeq // Mus musculus ferrochelatase (Fech), nuclear gene encoding mitochondrial protein, mRNA. // chr18 // 100 // 87 // 33 // 33 // 0 /// ENSMUST00000025484 // ENSEMBL // Ferrochelatase gene:ENSMUSG00000024588 // chr18 // 100 // 79 // 30 // 30 // 0 /// BC006746 // GenBank // Mus musculus ferrochelatase, mRNA (cDNA clone MGC:6205 IMAGE:3256604), complete cds. // chr18 // 94 // 84 //…	NM_007998 // Mm.1070 // bone| bone marrow| brain| connective tissue| dorsal root ganglion| embryonic tissue| extraembryonic tissue| eye| heart| inner ear| intestine| joint| kidney| liver| lung| lymph node| mammary gland| muscle| nasopharynx| ovary| pancreas| pituitary gland| salivary gland| skin| spleen| testis| thymus|oocyte| blastocyst| organogenesis| fetus| neonate| juvenile| adult /// ENSMUST…	NM_007998 // GO:0006779 // porphyrin biosynthetic process // inferred from mutant phenotype /// NM_007998 // GO:0006783 // heme biosynthetic process // inferred from direct assay /// NM_007998 // GO:0006783 // heme biosynthetic process // inferred from mutant phenotype /// NM_007998 // GO:0006783 // heme biosynthetic process // traceable author statement /// NM_007998 // GO:0008203 // cholesterol…	NM_007998 // GenMAPP // Heme_Biosynthesis /// BC006746 // GenMAPP // Heme_Biosynthesis	TRUE	3	4.12333	0.778233	3	1.92333	0.452933	-2.2	-3.43419	0.0264339
10518352	chr4	146460527	146461095	36	NM_008252 // RefSeq // Mus musculus high mobility group box 2 (Hmgb2), mRNA. // chr4 // 76 // 92 // 25 // 33 // 0 /// ENSMUST00000067925 // ENSEMBL // High mobility group protein B2 gene:ENSMUSG00000054717 // chr4 // 76 // 92 // 25 // 33 // 0 /// BC083108 // GenBank // Mus musculus high mobility group box 2, mRNA (cDNA clone MGC:103184 IMAGE:5320702), complete cds. // chr4 // 76 // 92 // 25 // 33…	NM_008252 // Mm.279998 // bone| bone marrow| brain| connective tissue| embryonic tissue| extraembryonic tissue| eye| fertilized ovum| heart| inner ear| intestine| joint| kidney| liver| lung| lymph node| mammary gland| ovary| pancreas| pituitary gland| prostate| salivary gland| skin| spleen| stomach| testis| thymus| thyroid|oocyte| zygote| cleavage| morula| blastocyst| egg cylinder| gastrula| orga…	---	chr4	36	NM_008252 // RefSeq // Mus musculus high mobility group box 2 (Hmgb2), mRNA. // chr4 // 76 // 92 // 25 // 33 // 0 /// ENSMUST00000067925 // ENSEMBL // High mobility group protein B2 gene:ENSMUSG00000054717 // chr4 // 76 // 92 // 25 // 33 // 0 /// BC083108 // GenBank // Mus musculus high mobility group box 2, mRNA (cDNA clone MGC:103184 IMAGE:5320702), complete cds. // chr4 // 76 // 92 // 25 // 33…	NM_008252 // Mm.279998 // bone| bone marrow| brain| connective tissue| embryonic tissue| extraembryonic tissue| eye| fertilized ovum| heart| inner ear| intestine| joint| kidney| liver| lung| lymph node| mammary gland| ovary| pancreas| pituitary gland| prostate| salivary gland| skin| spleen| stomach| testis| thymus| thyroid|oocyte| zygote| cleavage| morula| blastocyst| egg cylinder| gastrula| orga…	NM_008252 // GO:0007283 // spermatogenesis // inferred from mutant phenotype /// NM_008252 // GO:0008584 // male gonad development // inferred from mutant phenotype /// NM_008252 // GO:0010552 // positive regulation of specific transcription from RNA polymerase II promoter // inferred from mutant phenotype /// NM_008252 // GO:0048545 // response to steroid hormone stimulus // inferred from mutant…	---	TRUE	3	2.87667	2.85903	3	6.38667	0.255633	3.51	3.44478	0.026179
10404354	chr13	28349496	28350006	64	NM_011296 // RefSeq // Mus musculus ribosomal protein S18 (Rps18), mRNA. // chr13 // 97 // 100 // 62 // 64 // 0 /// ENSMUST00000008812 // ENSEMBL // 40S ribosomal protein S18 gene:ENSMUSG00000008668 // chr13 // 97 // 100 // 62 // 64 // 0 /// M76763 // GenBank // Mus musculus ribosomal protein (Ke-3) mRNA, complete cds. // chr13 // 97 // 100 // 62 // 64 // 0 /// ENSMUST00000091363 // ENSEMBL // si…	NM_011296 // Mm.324762 // blood| bone| bone marrow| brain| embryonic tissue| extraembryonic tissue| eye| heart| inner ear| intestine| kidney| liver| lung| mammary gland| muscle| pancreas| prostate| salivary gland| skin| spleen| stomach| testis| thymus| thyroid| tongue| blastocyst| gastrula| organogenesis| fetus| neonate| juvenile| adult /// ENSMUST00000008812 // Mm.324762 // blood| bone| bone mar…	---	chr13	64	NM_011296 // RefSeq // Mus musculus ribosomal protein S18 (Rps18), mRNA. // chr13 // 97 // 100 // 62 // 64 // 0 /// ENSMUST00000008812 // ENSEMBL // 40S ribosomal protein S18 gene:ENSMUSG00000008668 // chr13 // 97 // 100 // 62 // 64 // 0 /// M76763 // GenBank // Mus musculus ribosomal protein (Ke-3) mRNA, complete cds. // chr13 // 97 // 100 // 62 // 64 // 0 /// ENSMUST00000091363 // ENSEMBL // si…	NM_011296 // Mm.324762 // blood| bone| bone marrow| brain| embryonic tissue| extraembryonic tissue| eye| heart| inner ear| intestine| kidney| liver| lung| mammary gland| muscle| pancreas| prostate| salivary gland| skin| spleen| stomach| testis| thymus| thyroid| tongue| blastocyst| gastrula| organogenesis| fetus| neonate| juvenile| adult /// ENSMUST00000008812 // Mm.324762 // blood| bone| bone mar…	NM_011296 // GO:0006412 // translation // inferred from electronic annotation /// ENSMUST00000008812 // GO:0006412 // translation // inferred from electronic annotation /// M76763 // GO:0006412 // translation // inferred from electronic annotation	---	TRUE	3	8.22333	0.633034	3	10.6133	0.136433	2.39	4.71915	0.00917737
10339527	---	0	0	1	--- // --- // neg_control // --- // --- // --- // --- // --- // ---	---	---	---	1	--- // --- // neg_control // --- // --- // --- // --- // --- // ---	---	---	---	TRUE	3	0.276667	0.902933	3	2.52333	0.671433	2.24667	3.10132	0.0361749
10418921	chr14	35183460	35187846	26	NM_011430 // RefSeq // Mus musculus synuclein, gamma (Sncg), mRNA. // chr14 // 100 // 92 // 24 // 24 // 0 /// ENSMUST00000023826 // ENSEMBL // Gamma-synuclein gene:ENSMUSG00000023064 // chr14 // 100 // 100 // 26 // 26 // 0 /// BC028508 // GenBank // Mus musculus synuclein, gamma, mRNA (cDNA clone MGC:41140 IMAGE:1448798), complete cds. // chr14 // 100 // 100 // 26 // 26 // 0	NM_011430 // Mm.282800 // bone marrow| brain| dorsal root ganglion| embryonic tissue| epididymis| eye| intestine| kidney| liver| mammary gland| muscle| prostate| spinal cord| sympathetic ganglion| tongue| uterus| blastocyst| organogenesis| fetus| neonate| juvenile| adult /// ENSMUST00000023826 // Mm.282800 // bone marrow| brain| dorsal root ganglion| embryonic tissue| epididymis| eye| intestine| …	---	chr14	26	NM_011430 // RefSeq // Mus musculus synuclein, gamma (Sncg), mRNA. // chr14 // 100 // 92 // 24 // 24 // 0 /// ENSMUST00000023826 // ENSEMBL // Gamma-synuclein gene:ENSMUSG00000023064 // chr14 // 100 // 100 // 26 // 26 // 0 /// BC028508 // GenBank // Mus musculus synuclein, gamma, mRNA (cDNA clone MGC:41140 IMAGE:1448798), complete cds. // chr14 // 100 // 100 // 26 // 26 // 0	NM_011430 // Mm.282800 // bone marrow| brain| dorsal root ganglion| embryonic tissue| epididymis| eye| intestine| kidney| liver| mammary gland| muscle| prostate| spinal cord| sympathetic ganglion| tongue| uterus| blastocyst| organogenesis| fetus| neonate| juvenile| adult /// ENSMUST00000023826 // Mm.282800 // bone marrow| brain| dorsal root ganglion| embryonic tissue| epididymis| eye| intestine| …	NM_011430 // GO:0008344 // adult locomotory behavior // inferred from genetic interaction /// NM_011430 // GO:0014059 // regulation of dopamine secretion // inferred from genetic interaction /// NM_011430 // GO:0046928 // regulation of neurotransmitter secretion // inferred from genetic interaction /// ENSMUST00000023826 // GO:0008344 // adult locomotory behavior // inferred from genetic interact…	---	TRUE	3	1.84333	0.376233	3	4.37333	0.528033	2.53	4.60822	0.00996902
10387936	chr11	70477288	70482795	28	NM_172561 // RefSeq // Mus musculus sperm associated antigen 7 (Spag7), mRNA. // chr11 // 96 // 100 // 27 // 28 // 0 /// BC055821 // GenBank // Mus musculus sperm associated antigen 7, mRNA (cDNA clone MGC:67704 IMAGE:4502461), complete cds. // chr11 // 100 // 100 // 28 // 28 // 0 /// ENSMUST00000018431 // ENSEMBL // cdna:known chromosome:NCBIM37:11:70477292:70482795:-1 gene:ENSMUSG00000018287 //…	NM_172561 // Mm.432524 // adrenal gland| bone| bone marrow| brain| embryonic tissue| extraembryonic tissue| eye| fertilized ovum| heart| kidney| liver| lung| lymph node| mammary gland| ovary| pancreas| pituitary gland| prostate| salivary gland| skin| spleen| sympathetic ganglion| testis| thymus| thyroid| tongue|oocyte| zygote| morula| blastocyst| gastrula| organogenesis| fetus| neonate| juvenile|…	---	chr11	28	NM_172561 // RefSeq // Mus musculus sperm associated antigen 7 (Spag7), mRNA. // chr11 // 96 // 100 // 27 // 28 // 0 /// BC055821 // GenBank // Mus musculus sperm associated antigen 7, mRNA (cDNA clone MGC:67704 IMAGE:4502461), complete cds. // chr11 // 100 // 100 // 28 // 28 // 0 /// ENSMUST00000018431 // ENSEMBL // cdna:known chromosome:NCBIM37:11:70477292:70482795:-1 gene:ENSMUSG00000018287 //…	NM_172561 // Mm.432524 // adrenal gland| bone| bone marrow| brain| embryonic tissue| extraembryonic tissue| eye| fertilized ovum| heart| kidney| liver| lung| lymph node| mammary gland| ovary| pancreas| pituitary gland| prostate| salivary gland| skin| spleen| sympathetic ganglion| testis| thymus| thyroid| tongue|oocyte| zygote| morula| blastocyst| gastrula| organogenesis| fetus| neonate| juvenile|…	---	---	TRUE	3	0.62	0.1267	3	3.56	0.2149	2.94	8.71262	0.000955752
10565434	chr7	95678886	95679436	38	NM_026533 // RefSeq // Mus musculus ribosomal protein S13 (Rps13), mRNA. // chr7 // 100 // 100 // 38 // 38 // 0 /// BC090397 // GenBank // Mus musculus ribosomal protein S13, mRNA (cDNA clone MGC:102403 IMAGE:5150054), complete cds. // chr7 // 79 // 100 // 30 // 38 // 0 /// ENSMUST00000093344 // ENSEMBL // cdna:known chromosome:NCBIM37:8:89571614:89572112:1 gene:ENSMUSG00000069972 // chr7 // 87 /…	NM_026533 // Mm.14798 // blood| bone| bone marrow| brain| connective tissue| embryonic tissue| extraembryonic tissue| eye| heart| inner ear| intestine| joint| kidney| liver| lung| lymph node| mammary gland| muscle| ovary| pancreas| pituitary gland| prostate| salivary gland| skin| spinal cord| spleen| stomach| testis| thymus| thyroid| tongue| uterus|oocyte| cleavage| morula| blastocyst| egg cylind…	---	chr7	38	NM_026533 // RefSeq // Mus musculus ribosomal protein S13 (Rps13), mRNA. // chr7 // 100 // 100 // 38 // 38 // 0 /// BC090397 // GenBank // Mus musculus ribosomal protein S13, mRNA (cDNA clone MGC:102403 IMAGE:5150054), complete cds. // chr7 // 79 // 100 // 30 // 38 // 0 /// ENSMUST00000093344 // ENSEMBL // cdna:known chromosome:NCBIM37:8:89571614:89572112:1 gene:ENSMUSG00000069972 // chr7 // 87 /…	NM_026533 // Mm.14798 // blood| bone| bone marrow| brain| connective tissue| embryonic tissue| extraembryonic tissue| eye| heart| inner ear| intestine| joint| kidney| liver| lung| lymph node| mammary gland| muscle| ovary| pancreas| pituitary gland| prostate| salivary gland| skin| spinal cord| spleen| stomach| testis| thymus| thyroid| tongue| uterus|oocyte| cleavage| morula| blastocyst| egg cylind…	NM_026533 // GO:0006412 // translation // inferred from electronic annotation /// BC090397 // GO:0006412 // translation // inferred from electronic annotation	---	TRUE	3	6.53333	0.758033	3	8.74333	0.0849333	2.21	4.16915	0.0140408
10342461	---	0	0	4	--- // --- // pos_control // --- // --- // --- // --- // --- // ---	---	---	---	4	--- // --- // pos_control // --- // --- // --- // --- // --- // ---	---	---	---	TRUE	3	1.60333	1.57123	3	6.12667	1.67503	4.52333	4.34838	0.0121726
10362394	chr10	31033211	31048009	28	NM_027168 // RefSeq // Mus musculus HD domain containing 2 (Hddc2), mRNA. // chr10 // 100 // 96 // 27 // 27 // 0 /// ENSMUST00000000304 // ENSEMBL // HD domain-containing protein 2 gene:ENSMUSG00000000295 // chr10 // 100 // 96 // 27 // 27 // 0 /// BC104360 // GenBank // Mus musculus HD domain containing 2, mRNA (cDNA clone MGC:129436 IMAGE:40049707), complete cds. // chr10 // 100 // 96 // 27 // 2…	NM_027168 // Mm.245537 // brain| connective tissue| embryonic tissue| extraembryonic tissue| eye| fertilized ovum| intestine| liver| lung| mammary gland| muscle| pancreas| pituitary gland| prostate| spleen| stomach| testis| thymus| thyroid| tongue| uterus| zygote| cleavage| blastocyst| egg cylinder| organogenesis| fetus| neonate| juvenile| adult /// ENSMUST00000000304 // Mm.245537 // brain| conne…	---	chr10	28	NM_027168 // RefSeq // Mus musculus HD domain containing 2 (Hddc2), mRNA. // chr10 // 100 // 96 // 27 // 27 // 0 /// ENSMUST00000000304 // ENSEMBL // HD domain-containing protein 2 gene:ENSMUSG00000000295 // chr10 // 100 // 96 // 27 // 27 // 0 /// BC104360 // GenBank // Mus musculus HD domain containing 2, mRNA (cDNA clone MGC:129436 IMAGE:40049707), complete cds. // chr10 // 100 // 96 // 27 // 2…	NM_027168 // Mm.245537 // brain| connective tissue| embryonic tissue| extraembryonic tissue| eye| fertilized ovum| intestine| liver| lung| mammary gland| muscle| pancreas| pituitary gland| prostate| spleen| stomach| testis| thymus| thyroid| tongue| uterus| zygote| cleavage| blastocyst| egg cylinder| organogenesis| fetus| neonate| juvenile| adult /// ENSMUST00000000304 // Mm.245537 // brain| conne…	---	---	TRUE	3	0.843333	0.309633	3	3.21333	0.190633	2.37	5.80374	0.00438434
10606573														TRUE	3	7.81333	0.149634	3	9.84	0.0988	2.02667	7.04268	0.00214274
10358894	chr1	155466729	155467803	28	NM_146126 // RefSeq // Mus musculus sorbitol dehydrogenase (Sord), mRNA. // chr1 // 100 // 100 // 28 // 28 // 0 /// ENSMUST00000110551 // ENSEMBL // Sorbitol dehydrogenase gene:ENSMUSG00000027227 // chr1 // 100 // 100 // 28 // 28 // 0 /// BC092291 // GenBank // Mus musculus sorbitol dehydrogenase, mRNA (cDNA clone MGC:103040 IMAGE:5097505), complete cds. // chr1 // 100 // 100 // 28 // 28 // 0 ///…	NM_146126 // Mm.371580 // bladder| bone marrow| brain| embryonic tissue| extraembryonic tissue| eye| heart| inner ear| intestine| joint| kidney| liver| lung| mammary gland| muscle| ovary| pancreas| pineal gland| skin| spinal cord| spleen| testis| thymus| thyroid| cleavage| morula| blastocyst| egg cylinder| gastrula| fetus| neonate| juvenile| adult /// ENSMUST00000110551 // Mm.371580 // bladder| b…	---	chr1	28	NM_146126 // RefSeq // Mus musculus sorbitol dehydrogenase (Sord), mRNA. // chr1 // 100 // 100 // 28 // 28 // 0 /// ENSMUST00000110551 // ENSEMBL // Sorbitol dehydrogenase gene:ENSMUSG00000027227 // chr1 // 100 // 100 // 28 // 28 // 0 /// BC092291 // GenBank // Mus musculus sorbitol dehydrogenase, mRNA (cDNA clone MGC:103040 IMAGE:5097505), complete cds. // chr1 // 100 // 100 // 28 // 28 // 0 ///…	NM_146126 // Mm.371580 // bladder| bone marrow| brain| embryonic tissue| extraembryonic tissue| eye| heart| inner ear| intestine| joint| kidney| liver| lung| mammary gland| muscle| ovary| pancreas| pineal gland| skin| spinal cord| spleen| testis| thymus| thyroid| cleavage| morula| blastocyst| egg cylinder| gastrula| fetus| neonate| juvenile| adult /// ENSMUST00000110551 // Mm.371580 // bladder| b…	NM_146126 // GO:0006060 // sorbitol metabolic process // inferred from direct assay /// NM_146126 // GO:0055114 // oxidation reduction // inferred from electronic annotation /// ENSMUST00000110551 // GO:0006060 // sorbitol metabolic process // inferred from direct assay /// ENSMUST00000110551 // GO:0055114 // oxidation reduction // inferred from electronic annotation /// BC092291 // GO:0006060 //…	---	TRUE	3	6.56333	0.242233	3	2.82333	0.548133	-3.74	-7.28648	0.00188549
10338060	---	0	0	1587	--- // --- // --- // --- // --- // --- // --- // --- // ---	---	---	---	1587	--- // --- // --- // --- // --- // --- // --- // --- // ---	---	---	---	TRUE	3	7.08333	0.0234334	3	4.77	1.9453	-2.31333	-2.85565	0.0461315
10437627	chr16	8922150	8922482	43	BC090255 // GenBank // Mus musculus ribosomal protein L35A, mRNA (cDNA clone MGC:102389 IMAGE:2655001), complete cds. // chr16 // 95 // 100 // 41 // 43 // 0 /// BC100332 // GenBank // Mus musculus ribosomal protein L35A, mRNA (cDNA clone MGC:117626 IMAGE:30846392), complete cds. // chr16 // 91 // 100 // 39 // 43 // 0 /// BC100599 // GenBank // Mus musculus ribosomal protein L35A, mRNA (cDNA clone…	BC090255 // Mm.19355 // blood| bone marrow| brain| connective tissue| embryonic tissue| extraembryonic tissue| eye| heart| inner ear| intestine| joint| kidney| liver| lung| mammary gland| muscle| nasopharynx| ovary| pancreas| pineal gland| prostate| salivary gland| skin| spinal cord| spleen| stomach| testis| thymus| thyroid| tongue| cleavage| morula| blastocyst| egg cylinder| gastrula| organogene…	Y16430 // GenMAPP // Ribosomal_Proteins	chr16	43	BC090255 // GenBank // Mus musculus ribosomal protein L35A, mRNA (cDNA clone MGC:102389 IMAGE:2655001), complete cds. // chr16 // 95 // 100 // 41 // 43 // 0 /// BC100332 // GenBank // Mus musculus ribosomal protein L35A, mRNA (cDNA clone MGC:117626 IMAGE:30846392), complete cds. // chr16 // 91 // 100 // 39 // 43 // 0 /// BC100599 // GenBank // Mus musculus ribosomal protein L35A, mRNA (cDNA clone…	BC090255 // Mm.19355 // blood| bone marrow| brain| connective tissue| embryonic tissue| extraembryonic tissue| eye| heart| inner ear| intestine| joint| kidney| liver| lung| mammary gland| muscle| nasopharynx| ovary| pancreas| pineal gland| prostate| salivary gland| skin| spinal cord| spleen| stomach| testis| thymus| thyroid| tongue| cleavage| morula| blastocyst| egg cylinder| gastrula| organogene…	BC090255 // GO:0006412 // translation // inferred from electronic annotation /// BC090255 // GO:0008150 // biological_process // no biological data available /// BC100332 // GO:0006412 // translation // inferred from electronic annotation /// BC100332 // GO:0008150 // biological_process // no biological data available /// BC100599 // GO:0006412 // translation // inferred from electronic annotatio…	Y16430 // GenMAPP // Ribosomal_Proteins	TRUE	3	7.43	1.1221	3	9.85333	0.278633	2.42333	3.54647	0.0238742
10467739	chr19	42197765	42203517	25	NM_027106 // RefSeq // Mus musculus arginine vasopressin-induced 1 (Avpi1), mRNA. // chr19 // 100 // 100 // 25 // 25 // 0 /// ENSMUST00000018965 // ENSEMBL // Arginine vasopressin-induced protein 1 gene:ENSMUSG00000018821 // chr19 // 100 // 84 // 21 // 21 // 0 /// BC027646 // GenBank // Mus musculus arginine vasopressin-induced 1, mRNA (cDNA clone MGC:41363 IMAGE:1344413), complete cds. // chr19 …	NM_027106 // Mm.30060 // bladder| blood| brain| embryonic tissue| extraembryonic tissue| eye| intestine| liver| lung| mammary gland| muscle| pancreas| pituitary gland| skin| spleen| stomach| testis| thymus| tongue| vesicular gland| cleavage| blastocyst| gastrula| organogenesis| fetus| juvenile| adult /// ENSMUST00000018965 // Mm.30060 // bladder| blood| brain| embryonic tissue| extraembryonic tis…	---	chr19	25	NM_027106 // RefSeq // Mus musculus arginine vasopressin-induced 1 (Avpi1), mRNA. // chr19 // 100 // 100 // 25 // 25 // 0 /// ENSMUST00000018965 // ENSEMBL // Arginine vasopressin-induced protein 1 gene:ENSMUSG00000018821 // chr19 // 100 // 84 // 21 // 21 // 0 /// BC027646 // GenBank // Mus musculus arginine vasopressin-induced 1, mRNA (cDNA clone MGC:41363 IMAGE:1344413), complete cds. // chr19 …	NM_027106 // Mm.30060 // bladder| blood| brain| embryonic tissue| extraembryonic tissue| eye| intestine| liver| lung| mammary gland| muscle| pancreas| pituitary gland| skin| spleen| stomach| testis| thymus| tongue| vesicular gland| cleavage| blastocyst| gastrula| organogenesis| fetus| juvenile| adult /// ENSMUST00000018965 // Mm.30060 // bladder| blood| brain| embryonic tissue| extraembryonic tis…	NM_027106 // GO:0000187 // activation of MAPK activity // inferred from direct assay /// NM_027106 // GO:0007049 // cell cycle // inferred from electronic annotation /// ENSMUST00000018965 // GO:0000187 // activation of MAPK activity // inferred from direct assay /// ENSMUST00000018965 // GO:0007049 // cell cycle // inferred from electronic annotation /// BC027646 // GO:0000187 // activation of M…	---	TRUE	3	1.36	0.0784	3	3.40667	0.696033	2.04667	4.02824	0.0157565
10382508	chr11	115265066	115272233	32	NM_026729 // RefSeq // Mus musculus immature colon carcinoma transcript 1 (Ict1), mRNA. // chr11 // 100 // 88 // 28 // 28 // 0 /// ENSMUST00000103036 // ENSEMBL // Isoform 2 of Immature colon carcinoma transcript 1 protein gene:ENSMUSG00000018858 // chr11 // 100 // 88 // 28 // 28 // 0 /// BC028523 // GenBank // Mus musculus immature colon carcinoma transcript 1, mRNA (cDNA clone MGC:41300 IMAGE:2…	NM_026729 // Mm.271062 // bone marrow| brain| embryonic tissue| extraembryonic tissue| eye| heart| inner ear| intestine| joint| kidney| liver| lung| mammary gland| muscle| pancreas| pituitary gland| salivary gland| skin| stomach| thymus| thyroid| blastocyst| gastrula| organogenesis| fetus| neonate| juvenile| adult /// ENSMUST00000103036 // Mm.271062 // bone marrow| brain| embryonic tissue| extrae…	---	chr11	32	NM_026729 // RefSeq // Mus musculus immature colon carcinoma transcript 1 (Ict1), mRNA. // chr11 // 100 // 88 // 28 // 28 // 0 /// ENSMUST00000103036 // ENSEMBL // Isoform 2 of Immature colon carcinoma transcript 1 protein gene:ENSMUSG00000018858 // chr11 // 100 // 88 // 28 // 28 // 0 /// BC028523 // GenBank // Mus musculus immature colon carcinoma transcript 1, mRNA (cDNA clone MGC:41300 IMAGE:2…	NM_026729 // Mm.271062 // bone marrow| brain| embryonic tissue| extraembryonic tissue| eye| heart| inner ear| intestine| joint| kidney| liver| lung| mammary gland| muscle| pancreas| pituitary gland| salivary gland| skin| stomach| thymus| thyroid| blastocyst| gastrula| organogenesis| fetus| neonate| juvenile| adult /// ENSMUST00000103036 // Mm.271062 // bone marrow| brain| embryonic tissue| extrae…	NM_026729 // GO:0006415 // translational termination // inferred from electronic annotation /// ENSMUST00000103036 // GO:0006415 // translational termination // inferred from electronic annotation /// BC028523 // GO:0006415 // translational termination // inferred from electronic annotation /// ENSMUST00000021079 // GO:0006415 // translational termination // inferred from electronic annotation //…	---	TRUE	3	1.5	0.0379	3	4.43333	1.55003	2.93333	4.03186	0.0157093
10365206	chr10	81471157	81471603	9	ENSMUST00000099431 // ENSEMBL // similar to ribosomal protein L23a gene:ENSMUSG00000074854 // chr10 // 100 // 100 // 9 // 9 // 0	---	---	chr10	9	ENSMUST00000099431 // ENSEMBL // similar to ribosomal protein L23a gene:ENSMUSG00000074854 // chr10 // 100 // 100 // 9 // 9 // 0	---	---	---	TRUE	3	3.25667	0.512933	3	5.75333	0.554233	2.49667	4.18606	0.0138505
10340620	---	0	0	2	--- // --- // neg_control // --- // --- // --- // --- // --- // ---	---	---	---	2	--- // --- // neg_control // --- // --- // --- // --- // --- // ---	---	---	---	TRUE	3	2.12667	0.466533	3	-0.12	0.1477	-2.24667	-4.96515	0.00767791
10460146	chr19	3134221	3143065	12	BC028925 // GenBank // Mus musculus cDNA clone MGC:25820 IMAGE:4164906, complete cds. // chr19 // 71 // 58 // 5 // 7 // 0	---	---	chr19	12	BC028925 // GenBank // Mus musculus cDNA clone MGC:25820 IMAGE:4164906, complete cds. // chr19 // 71 // 58 // 5 // 7 // 0	---	---	---	TRUE	3	1.30333	0.222533	3	5.38	3.3433	4.07667	3.73926	0.0201341
10401128	chr12	78038256	78063172	29	NM_008558 // RefSeq // Mus musculus Max protein (Max), transcript variant 1, mRNA. // chr12 // 100 // 86 // 25 // 25 // 0 /// NM_001146176 // RefSeq // Mus musculus Max protein (Max), transcript variant 2, mRNA. // chr12 // 100 // 76 // 22 // 22 // 0 /// ENSMUST00000110395 // ENSEMBL // Max protein isoform 1 gene:ENSMUSG00000059436 // chr12 // 100 // 86 // 25 // 25 // 0 /// ENSMUST00000082136 // …	NM_008558 // Mm.268548 // bladder| blood| bone| bone marrow| brain| connective tissue| dorsal root ganglion| embryonic tissue| extraembryonic tissue| eye| fertilized ovum| heart| inner ear| intestine| kidney| liver| lung| lymph node| mammary gland| ovary| pancreas| prostate| skin| spinal cord| spleen| stomach| testis| thymus| tongue| uterus|oocyte| zygote| cleavage| blastocyst| egg cylinder| orga…	---	chr12	29	NM_008558 // RefSeq // Mus musculus Max protein (Max), transcript variant 1, mRNA. // chr12 // 100 // 86 // 25 // 25 // 0 /// NM_001146176 // RefSeq // Mus musculus Max protein (Max), transcript variant 2, mRNA. // chr12 // 100 // 76 // 22 // 22 // 0 /// ENSMUST00000110395 // ENSEMBL // Max protein isoform 1 gene:ENSMUSG00000059436 // chr12 // 100 // 86 // 25 // 25 // 0 /// ENSMUST00000082136 // …	NM_008558 // Mm.268548 // bladder| blood| bone| bone marrow| brain| connective tissue| dorsal root ganglion| embryonic tissue| extraembryonic tissue| eye| fertilized ovum| heart| inner ear| intestine| kidney| liver| lung| lymph node| mammary gland| ovary| pancreas| prostate| skin| spinal cord| spleen| stomach| testis| thymus| tongue| uterus|oocyte| zygote| cleavage| blastocyst| egg cylinder| orga…	NM_008558 // GO:0006350 // transcription // inferred from electronic annotation /// NM_008558 // GO:0006355 // regulation of transcription, DNA-dependent // inferred from electronic annotation /// NM_008558 // GO:0045449 // regulation of transcription // inferred from genetic interaction /// NM_001146176 // GO:0006350 // transcription // inferred from electronic annotation /// NM_001146176 // GO:…	---	TRUE	3	5.70333	0.556133	3	3.29	0.8212	-2.41333	-3.56171	0.0235499
10357478	chr1	131697964	131698341	61	NM_053257 // RefSeq // Mus musculus ribosomal protein L31 (Rpl31), mRNA. // chr1 // 90 // 100 // 55 // 61 // 0 /// BC086916 // GenBank // Mus musculus ribosomal protein L31, mRNA (cDNA clone MGC:107628 IMAGE:6764985), complete cds. // chr1 // 90 // 100 // 55 // 61 // 0 /// BC099436 // GenBank // Mus musculus ribosomal protein L31, mRNA (cDNA clone MGC:117624 IMAGE:30933663), complete cds. // chr1…	NM_053257 // Mm.379302 // blood| bone marrow| brain| embryonic tissue| extraembryonic tissue| eye| heart| inner ear| intestine| kidney| liver| lung| lymph node| mammary gland| muscle| ovary| pancreas| pineal gland| prostate| skin| spinal cord| spleen| stomach| testis| thymus| thyroid| tongue|oocyte| cleavage| morula| blastocyst| egg cylinder| gastrula| organogenesis| fetus| neonate| juvenile| adu…	AK019226 // GenMAPP // Ribosomal_Proteins	chr1	61	NM_053257 // RefSeq // Mus musculus ribosomal protein L31 (Rpl31), mRNA. // chr1 // 90 // 100 // 55 // 61 // 0 /// BC086916 // GenBank // Mus musculus ribosomal protein L31, mRNA (cDNA clone MGC:107628 IMAGE:6764985), complete cds. // chr1 // 90 // 100 // 55 // 61 // 0 /// BC099436 // GenBank // Mus musculus ribosomal protein L31, mRNA (cDNA clone MGC:117624 IMAGE:30933663), complete cds. // chr1…	NM_053257 // Mm.379302 // blood| bone marrow| brain| embryonic tissue| extraembryonic tissue| eye| heart| inner ear| intestine| kidney| liver| lung| lymph node| mammary gland| muscle| ovary| pancreas| pineal gland| prostate| skin| spinal cord| spleen| stomach| testis| thymus| thyroid| tongue|oocyte| cleavage| morula| blastocyst| egg cylinder| gastrula| organogenesis| fetus| neonate| juvenile| adu…	NM_053257 // GO:0006412 // translation // inferred from electronic annotation /// NM_053257 // GO:0008150 // biological_process // no biological data available /// BC086916 // GO:0006412 // translation // inferred from electronic annotation /// BC086916 // GO:0008150 // biological_process // no biological data available /// BC099436 // GO:0006412 // translation // inferred from electronic annotat…	AK019226 // GenMAPP // Ribosomal_Proteins	TRUE	3	6.49333	1.98103	3	9.15333	0.230234	2.66	3.09829	0.0362813
10397277	chr12	86311902	86324253	10	NM_028632 // RefSeq // Mus musculus FCF1 small subunit (SSU) processome component homolog (S. cerevisiae) (Fcf1), mRNA. // chr12 // 100 // 100 // 10 // 10 // 0 /// ENSMUST00000021669 // ENSEMBL // rRNA-processing protein FCF1 homolog gene:ENSMUSG00000021243 // chr12 // 100 // 100 // 10 // 10 // 0 /// BC094619 // GenBank // Mus musculus FCF1 small subunit (SSU) processome component homolog (S. cer…	NM_028632 // Mm.341848 // blood| brain| embryonic tissue| extraembryonic tissue| eye| inner ear| kidney| lung| lymph node| mammary gland| muscle| ovary| pancreas| pituitary gland| prostate| spleen| testis| thymus|oocyte| cleavage| morula| blastocyst| gastrula| organogenesis| fetus| neonate| juvenile| adult /// ENSMUST00000021669 // Mm.341848 // blood| brain| embryonic tissue| extraembryonic tissu…	---	chr12	10	NM_028632 // RefSeq // Mus musculus FCF1 small subunit (SSU) processome component homolog (S. cerevisiae) (Fcf1), mRNA. // chr12 // 100 // 100 // 10 // 10 // 0 /// ENSMUST00000021669 // ENSEMBL // rRNA-processing protein FCF1 homolog gene:ENSMUSG00000021243 // chr12 // 100 // 100 // 10 // 10 // 0 /// BC094619 // GenBank // Mus musculus FCF1 small subunit (SSU) processome component homolog (S. cer…	NM_028632 // Mm.341848 // blood| brain| embryonic tissue| extraembryonic tissue| eye| inner ear| kidney| lung| lymph node| mammary gland| muscle| ovary| pancreas| pituitary gland| prostate| spleen| testis| thymus|oocyte| cleavage| morula| blastocyst| gastrula| organogenesis| fetus| neonate| juvenile| adult /// ENSMUST00000021669 // Mm.341848 // blood| brain| embryonic tissue| extraembryonic tissu…	NM_028632 // GO:0006364 // rRNA processing // inferred from electronic annotation /// NM_028632 // GO:0042254 // ribosome biogenesis // inferred from electronic annotation /// ENSMUST00000021669 // GO:0006364 // rRNA processing // inferred from electronic annotation /// ENSMUST00000021669 // GO:0042254 // ribosome biogenesis // inferred from electronic annotation /// BC094619 // GO:0006364 // rRN…	---	TRUE	3	3.55667	1.79763	3	6.64333	0.897633	3.08667	3.25649	0.031184
10341140	---	0	0	4	--- // --- // neg_control // --- // --- // --- // --- // --- // ---	---	---	---	4	--- // --- // neg_control // --- // --- // --- // --- // --- // ---	---	---	---	TRUE	3	2.73	0.1228	3	0.693333	0.0456333	-2.03667	-8.59541	0.00100665
10426437	chr15	93064794	93065115	25	ENSMUST00000083977 // ENSEMBL // ncrna:misc_RNA chromosome:NCBIM37:15:93064794:93065102:1 gene:ENSMUSG00000065911 // chr15 // 100 // 100 // 25 // 25 // 0 /// ENSMUST00000083890 // ENSEMBL // ncrna:misc_RNA chromosome:NCBIM37:2:6997140:6997460:-1 gene:ENSMUSG00000065824 // chr15 // 100 // 84 // 21 // 21 // 0 /// ENSMUST00000083103 // ENSEMBL // ncrna:misc_RNA chromosome:NCBIM37:9:78023110:78023440…	---	---	chr15	25	ENSMUST00000083977 // ENSEMBL // ncrna:misc_RNA chromosome:NCBIM37:15:93064794:93065102:1 gene:ENSMUSG00000065911 // chr15 // 100 // 100 // 25 // 25 // 0 /// ENSMUST00000083890 // ENSEMBL // ncrna:misc_RNA chromosome:NCBIM37:2:6997140:6997460:-1 gene:ENSMUSG00000065824 // chr15 // 100 // 84 // 21 // 21 // 0 /// ENSMUST00000083103 // ENSEMBL // ncrna:misc_RNA chromosome:NCBIM37:9:78023110:78023440…	---	---	---	TRUE	3	1.76667	0.121233	3	6.03333	0.962533	4.26667	7.09874	0.00207993
10557432	chr7	133709433	133709894	25	AK144875 // GenBank HTC // Mus musculus lung RCB-0558 LLC cDNA, RIKEN full-length enriched library, clone:G730046D07 product:hypothetical protein, full insert sequence. // chr7 // 100 // 84 // 25 // 21 // 0	---	---	chr7	25	AK144875 // GenBank HTC // Mus musculus lung RCB-0558 LLC cDNA, RIKEN full-length enriched library, clone:G730046D07 product:hypothetical protein, full insert sequence. // chr7 // 100 // 84 // 25 // 21 // 0	---	---	---	TRUE	3	3.03667	0.00963334	3	5.45667	0.0837333	2.42	13.7177	0.000163606
10342969	---	0	0	4	--- // --- // pos_control // --- // --- // --- // --- // --- // ---	---	---	---	4	--- // --- // pos_control // --- // --- // --- // --- // --- // ---	---	---	---	TRUE	3	3.04333	0.397733	3	0.87	0.1119	-2.17333	-5.273	0.00619949
10596925	chr9	108468196	108469713	25	NM_023247 // RefSeq // Mus musculus NADH dehydrogenase (ubiquinone) 1 alpha subcomplex, assembly factor 3 (Ndufaf3), mRNA. // chr9 // 100 // 100 // 25 // 25 // 0 /// ENSMUST00000074208 // ENSEMBL // Uncharacterized protein C3orf60 homolog gene:ENSMUSG00000070283 // chr9 // 100 // 84 // 21 // 21 // 0 /// AF235017 // GenBank // Mus musculus 2P1 protein mRNA, complete cds. // chr9 // 100 // 100 // 2…	NM_023247 // Mm.29471 // blood| brain| embryonic tissue| extraembryonic tissue| eye| heart| inner ear| intestine| joint| kidney| liver| lung| mammary gland| muscle| ovary| pituitary gland| prostate| skin| spleen| testis| thymus| tongue| blastocyst| gastrula| organogenesis| fetus| neonate| juvenile| adult /// ENSMUST00000074208 // Mm.29471 // blood| brain| embryonic tissue| extraembryonic tissue| …	---	chr9	25	NM_023247 // RefSeq // Mus musculus NADH dehydrogenase (ubiquinone) 1 alpha subcomplex, assembly factor 3 (Ndufaf3), mRNA. // chr9 // 100 // 100 // 25 // 25 // 0 /// ENSMUST00000074208 // ENSEMBL // Uncharacterized protein C3orf60 homolog gene:ENSMUSG00000070283 // chr9 // 100 // 84 // 21 // 21 // 0 /// AF235017 // GenBank // Mus musculus 2P1 protein mRNA, complete cds. // chr9 // 100 // 100 // 2…	NM_023247 // Mm.29471 // blood| brain| embryonic tissue| extraembryonic tissue| eye| heart| inner ear| intestine| joint| kidney| liver| lung| mammary gland| muscle| ovary| pituitary gland| prostate| skin| spleen| testis| thymus| tongue| blastocyst| gastrula| organogenesis| fetus| neonate| juvenile| adult /// ENSMUST00000074208 // Mm.29471 // blood| brain| embryonic tissue| extraembryonic tissue| …	---	---	TRUE	3	2.17333	0.0305333	3	5.22	0.2311	3.04667	10.3167	0.000498047
10480345	chr2	18570725	18570973	21	XR_032045 // RefSeq // PREDICTED: Mus musculus similar to ATP synthase, H+ transporting, mitochondrial F0 complex, subunit f (LOC625815), misc RNA. // chr2 // 95 // 100 // 20 // 21 // 0 /// ENSMUST00000117515 // ENSEMBL // cdna:pseudogene chromosome:NCBIM37:2:18570712:18570973:-1 gene:ENSMUSG00000082695 // chr2 // 100 // 100 // 21 // 21 // 0 /// ENSMUST00000054478 // ENSEMBL // cdna:pseudogene ch…	---	---	chr2	21	XR_032045 // RefSeq // PREDICTED: Mus musculus similar to ATP synthase, H+ transporting, mitochondrial F0 complex, subunit f (LOC625815), misc RNA. // chr2 // 95 // 100 // 20 // 21 // 0 /// ENSMUST00000117515 // ENSEMBL // cdna:pseudogene chromosome:NCBIM37:2:18570712:18570973:-1 gene:ENSMUSG00000082695 // chr2 // 100 // 100 // 21 // 21 // 0 /// ENSMUST00000054478 // ENSEMBL // cdna:pseudogene ch…	---	---	---	TRUE	3	5.12	0.0324	3	7.27667	0.0430333	2.15667	13.6007	0.000169204
10586118	chr9	62705866	62723728	29	NM_138304 // RefSeq // Mus musculus calmodulin-like 4 (Calml4), transcript variant 1, mRNA. // chr9 // 100 // 97 // 28 // 28 // 0 /// NM_001102468 // RefSeq // Mus musculus calmodulin-like 4 (Calml4), transcript variant 2, mRNA. // chr9 // 100 // 79 // 23 // 23 // 0 /// ENSMUST00000034777 // ENSEMBL // Isoform 1 of Calmodulin-like protein 4 gene:ENSMUSG00000032246 // chr9 // 100 // 97 // 28 // 28…	NM_138304 // Mm.440576 // brain| embryonic tissue| intestine| kidney| lung| mammary gland| prostate| skin| stomach| uterus| morula| fetus| neonate| juvenile| adult /// NM_001102468 // Mm.440576 // brain| embryonic tissue| intestine| kidney| lung| mammary gland| prostate| skin| stomach| uterus| morula| fetus| neonate| juvenile| adult /// ENSMUST00000034777 // Mm.440576 // brain| embryonic tissue| …	---	chr9	29	NM_138304 // RefSeq // Mus musculus calmodulin-like 4 (Calml4), transcript variant 1, mRNA. // chr9 // 100 // 97 // 28 // 28 // 0 /// NM_001102468 // RefSeq // Mus musculus calmodulin-like 4 (Calml4), transcript variant 2, mRNA. // chr9 // 100 // 79 // 23 // 23 // 0 /// ENSMUST00000034777 // ENSEMBL // Isoform 1 of Calmodulin-like protein 4 gene:ENSMUSG00000032246 // chr9 // 100 // 97 // 28 // 28…	NM_138304 // Mm.440576 // brain| embryonic tissue| intestine| kidney| lung| mammary gland| prostate| skin| stomach| uterus| morula| fetus| neonate| juvenile| adult /// NM_001102468 // Mm.440576 // brain| embryonic tissue| intestine| kidney| lung| mammary gland| prostate| skin| stomach| uterus| morula| fetus| neonate| juvenile| adult /// ENSMUST00000034777 // Mm.440576 // brain| embryonic tissue| …	---	---	TRUE	3	1.03333	0.323633	3	4.47667	0.221233	3.44333	8.07969	0.00127489
10341210	---	0	0	4	--- // --- // pos_control // --- // --- // --- // --- // --- // ---	---	---	---	4	--- // --- // pos_control // --- // --- // --- // --- // --- // ---	---	---	---	TRUE	3	0.536667	0.640633	3	5.76	3.5481	5.22333	4.42045	0.0115068
10458349	chr18	36826900	36829952	25	NM_025291 // RefSeq // Mus musculus steroid receptor RNA activator 1 (Sra1), mRNA. // chr18 // 88 // 100 // 22 // 25 // 0 /// ENSMUST00000006209 // ENSEMBL // Isoform 1 of Steroid receptor RNA activator 1 gene:ENSMUSG00000006050 // chr18 // 100 // 100 // 25 // 25 // 0 /// BC048362 // GenBank // Mus musculus steroid receptor RNA activator 1, mRNA (cDNA clone MGC:58879 IMAGE:2646489), complete cds.…	NM_025291 // Mm.29058 // bone marrow| brain| connective tissue| embryonic tissue| epididymis| extraembryonic tissue| eye| heart| intestine| kidney| liver| lung| mammary gland| muscle| olfactory mucosa| ovary| pancreas| pineal gland| prostate| salivary gland| skin| spleen| stomach| testis| thymus| thyroid| tongue| cleavage| blastocyst| gastrula| organogenesis| fetus| neonate| juvenile| adult /// E…	---	chr18	25	NM_025291 // RefSeq // Mus musculus steroid receptor RNA activator 1 (Sra1), mRNA. // chr18 // 88 // 100 // 22 // 25 // 0 /// ENSMUST00000006209 // ENSEMBL // Isoform 1 of Steroid receptor RNA activator 1 gene:ENSMUSG00000006050 // chr18 // 100 // 100 // 25 // 25 // 0 /// BC048362 // GenBank // Mus musculus steroid receptor RNA activator 1, mRNA (cDNA clone MGC:58879 IMAGE:2646489), complete cds.…	NM_025291 // Mm.29058 // bone marrow| brain| connective tissue| embryonic tissue| epididymis| extraembryonic tissue| eye| heart| intestine| kidney| liver| lung| mammary gland| muscle| olfactory mucosa| ovary| pancreas| pineal gland| prostate| salivary gland| skin| spleen| stomach| testis| thymus| thyroid| tongue| cleavage| blastocyst| gastrula| organogenesis| fetus| neonate| juvenile| adult /// E…	NM_025291 // GO:0006350 // transcription // inferred from electronic annotation /// NM_025291 // GO:0006355 // regulation of transcription, DNA-dependent // inferred from electronic annotation /// NM_025291 // GO:0006357 // regulation of transcription from RNA polymerase II promoter // not recorded /// NM_025291 // GO:0006915 // apoptosis // inferred from electronic annotation /// NM_025291 // GO…	---	TRUE	3	3.18	1.6759	3	5.95667	0.660933	2.77667	3.14609	0.0346442
10603702	chrX	12795336	12795728	33	NM_025431 // RefSeq // Mus musculus LLP homolog, long-term synaptic facilitation (Aplysia) (Llph), mRNA. // chrX // 100 // 100 // 33 // 33 // 0 /// ENSMUST00000020444 // ENSEMBL // Isoform 1 of Protein LLP homolog gene:ENSMUSG00000020224 // chrX // 100 // 100 // 33 // 33 // 0 /// BC096681 // GenBank // Mus musculus LLP homolog, long-term synaptic facilitation (Aplysia), mRNA (cDNA clone MGC:10682…	NM_025431 // Mm.291755 // adrenal gland| bone marrow| brain| connective tissue| embryonic tissue| extraembryonic tissue| eye| kidney| liver| lung| mammary gland| molar| ovary| pancreas| prostate| spinal cord| spleen| stomach| testis| thymus| thyroid| uterus|oocyte| blastocyst| egg cylinder| organogenesis| fetus| neonate| juvenile| adult /// ENSMUST00000020444 // Mm.291755 // adrenal gland| bone m…	---	chrX	33	NM_025431 // RefSeq // Mus musculus LLP homolog, long-term synaptic facilitation (Aplysia) (Llph), mRNA. // chrX // 100 // 100 // 33 // 33 // 0 /// ENSMUST00000020444 // ENSEMBL // Isoform 1 of Protein LLP homolog gene:ENSMUSG00000020224 // chrX // 100 // 100 // 33 // 33 // 0 /// BC096681 // GenBank // Mus musculus LLP homolog, long-term synaptic facilitation (Aplysia), mRNA (cDNA clone MGC:10682…	NM_025431 // Mm.291755 // adrenal gland| bone marrow| brain| connective tissue| embryonic tissue| extraembryonic tissue| eye| kidney| liver| lung| mammary gland| molar| ovary| pancreas| prostate| spinal cord| spleen| stomach| testis| thymus| thyroid| uterus|oocyte| blastocyst| egg cylinder| organogenesis| fetus| neonate| juvenile| adult /// ENSMUST00000020444 // Mm.291755 // adrenal gland| bone m…	---	---	TRUE	3	2.97667	5.47043	3	6.9	0.2163	3.92333	2.8496	0.0464144
10436951	chr16	92301548	92313286	25	NM_138743 // RefSeq // Mus musculus RIKEN cDNA 1190017O12 gene (1190017O12Rik), mRNA. // chr16 // 100 // 100 // 25 // 25 // 0 /// ENSMUST00000063641 // ENSEMBL // Protein FAM165B gene:ENSMUSG00000051989 // chr16 // 100 // 100 // 25 // 25 // 0 /// ENSMUST00000118064 // ENSEMBL // Protein FAM165B gene:ENSMUSG00000051989 // chr16 // 100 // 52 // 13 // 13 // 0 /// AY033901 // GenBank // Mus musculus …	NM_138743 // Mm.21698 // bone| brain| dorsal root ganglion| embryonic tissue| extraembryonic tissue| eye| heart| intestine| joint| kidney| lung| lymph node| mammary gland| muscle| ovary| oviduct| pancreas| prostate| skin| spinal cord| stomach| testis| thymus| thyroid|oocyte| unfertilized ovum| gastrula| organogenesis| fetus| neonate| juvenile| adult /// NM_138743 // Mm.453127 // --- /// ENSMUST00…	---	chr16	25	NM_138743 // RefSeq // Mus musculus RIKEN cDNA 1190017O12 gene (1190017O12Rik), mRNA. // chr16 // 100 // 100 // 25 // 25 // 0 /// ENSMUST00000063641 // ENSEMBL // Protein FAM165B gene:ENSMUSG00000051989 // chr16 // 100 // 100 // 25 // 25 // 0 /// ENSMUST00000118064 // ENSEMBL // Protein FAM165B gene:ENSMUSG00000051989 // chr16 // 100 // 52 // 13 // 13 // 0 /// AY033901 // GenBank // Mus musculus …	NM_138743 // Mm.21698 // bone| brain| dorsal root ganglion| embryonic tissue| extraembryonic tissue| eye| heart| intestine| joint| kidney| lung| lymph node| mammary gland| muscle| ovary| oviduct| pancreas| prostate| skin| spinal cord| stomach| testis| thymus| thyroid|oocyte| unfertilized ovum| gastrula| organogenesis| fetus| neonate| juvenile| adult /// NM_138743 // Mm.453127 // --- /// ENSMUST00…	---	---	TRUE	3	4.02667	2.31123	3	7.68667	1.25163	3.66	3.35847	0.028345
10532993	chr5	115795661	115798970	18	NM_007748 // RefSeq // Mus musculus cytochrome c oxidase, subunit VI a, polypeptide 1 (Cox6a1), nuclear gene encoding mitochondrial protein, mRNA. // chr5 // 100 // 100 // 18 // 18 // 0 /// ENSMUST00000040154 // ENSEMBL // Cytochrome c oxidase polypeptide VIa gene:ENSMUSG00000041697 // chr5 // 100 // 100 // 18 // 18 // 0 /// L06465 // GenBank // Mus musculus cytochrome oxidase subunit VIa (liver-…	NM_007748 // Mm.43415 // adipose tissue| blood| bone| bone marrow| brain| connective tissue| embryonic tissue| extraembryonic tissue| eye| heart| inner ear| intestine| joint| kidney| liver| lung| mammary gland| muscle| ovary| pancreas| prostate| salivary gland| skin| spinal cord| spleen| stomach| sympathetic ganglion| testis| thymus| thyroid| tongue| uterus|oocyte| cleavage| blastocyst| gastrula|…	NM_007748 // GenMAPP // Electron_Transport_Chain /// L06465 // GenMAPP // Electron_Transport_Chain	chr5	18	NM_007748 // RefSeq // Mus musculus cytochrome c oxidase, subunit VI a, polypeptide 1 (Cox6a1), nuclear gene encoding mitochondrial protein, mRNA. // chr5 // 100 // 100 // 18 // 18 // 0 /// ENSMUST00000040154 // ENSEMBL // Cytochrome c oxidase polypeptide VIa gene:ENSMUSG00000041697 // chr5 // 100 // 100 // 18 // 18 // 0 /// L06465 // GenBank // Mus musculus cytochrome oxidase subunit VIa (liver-…	NM_007748 // Mm.43415 // adipose tissue| blood| bone| bone marrow| brain| connective tissue| embryonic tissue| extraembryonic tissue| eye| heart| inner ear| intestine| joint| kidney| liver| lung| mammary gland| muscle| ovary| pancreas| prostate| salivary gland| skin| spinal cord| spleen| stomach| sympathetic ganglion| testis| thymus| thyroid| tongue| uterus|oocyte| cleavage| blastocyst| gastrula|…	---	NM_007748 // GenMAPP // Electron_Transport_Chain /// L06465 // GenMAPP // Electron_Transport_Chain	TRUE	3	7.61333	0.147733	3	9.62	0.0112	2.00667	8.71823	0.000953399
10399005	chr12	114390223	114392090	25	NM_007763 // RefSeq // Mus musculus cysteine-rich protein 1 (intestinal) (Crip1), mRNA. // chr12 // 100 // 100 // 25 // 25 // 0 /// ENSMUST00000006523 // ENSEMBL // Cysteine-rich protein 1 gene:ENSMUSG00000006360 // chr12 // 100 // 100 // 25 // 25 // 0 /// BC031922 // GenBank // Mus musculus cysteine-rich protein 1 (intestinal), mRNA (cDNA clone MGC:18577 IMAGE:4206322), complete cds. // chr12 //…	NM_007763 // Mm.272368 // blood| bone marrow| brain| connective tissue| embryonic tissue| extraembryonic tissue| eye| fertilized ovum| heart| intestine| joint| liver| lymph node| mammary gland| muscle| pancreas| pituitary gland| prostate| skin| spleen| stomach| testis| thymus| thyroid| tongue| zygote| cleavage| blastocyst| organogenesis| fetus| neonate| juvenile| adult /// ENSMUST00000006523 // M…	---	chr12	25	NM_007763 // RefSeq // Mus musculus cysteine-rich protein 1 (intestinal) (Crip1), mRNA. // chr12 // 100 // 100 // 25 // 25 // 0 /// ENSMUST00000006523 // ENSEMBL // Cysteine-rich protein 1 gene:ENSMUSG00000006360 // chr12 // 100 // 100 // 25 // 25 // 0 /// BC031922 // GenBank // Mus musculus cysteine-rich protein 1 (intestinal), mRNA (cDNA clone MGC:18577 IMAGE:4206322), complete cds. // chr12 //…	NM_007763 // Mm.272368 // blood| bone marrow| brain| connective tissue| embryonic tissue| extraembryonic tissue| eye| fertilized ovum| heart| intestine| joint| liver| lymph node| mammary gland| muscle| pancreas| pituitary gland| prostate| skin| spleen| stomach| testis| thymus| thyroid| tongue| zygote| cleavage| blastocyst| organogenesis| fetus| neonate| juvenile| adult /// ENSMUST00000006523 // M…	---	---	TRUE	3	5.46	6.6601	3	10.2433	0.689434	4.78333	3.05606	0.0378038
10479195	chr2	176503666	176504062	34	NM_001099327 // RefSeq // Mus musculus predicted gene, 100043387 (100043387), mRNA. // chr2 // 100 // 94 // 32 // 32 // 0 /// NM_001100416 // RefSeq // Mus musculus predicted gene, OTTMUSG00000016609 (OTTMUSG00000016609), mRNA. // chr2 // 100 // 94 // 32 // 32 // 0 /// ENSMUST00000108981 // ENSEMBL // cdna:known chromosome:NCBIM37:2:176492971:176506522:1 gene:ENSMUSG00000078878 // chr2 // 100 // …	NM_001099327 // Mm.458848 // brain| eye| kidney| mammary gland| ovary|oocyte| fetus| juvenile| adult /// NM_001100416 // Mm.444048 // bone marrow| embryonic tissue| eye| lymph node| juvenile /// ENSMUST00000099012 // Mm.354356 // brain| embryonic tissue| eye| kidney| lung| mammary gland| ovary| prostate| spleen|oocyte| blastocyst| gastrula| organogenesis| fetus| juvenile| adult /// ENSMUST0000009…	---	chr2	34	NM_001099327 // RefSeq // Mus musculus predicted gene, 100043387 (100043387), mRNA. // chr2 // 100 // 94 // 32 // 32 // 0 /// NM_001100416 // RefSeq // Mus musculus predicted gene, OTTMUSG00000016609 (OTTMUSG00000016609), mRNA. // chr2 // 100 // 94 // 32 // 32 // 0 /// ENSMUST00000108981 // ENSEMBL // cdna:known chromosome:NCBIM37:2:176492971:176506522:1 gene:ENSMUSG00000078878 // chr2 // 100 // …	NM_001099327 // Mm.458848 // brain| eye| kidney| mammary gland| ovary|oocyte| fetus| juvenile| adult /// NM_001100416 // Mm.444048 // bone marrow| embryonic tissue| eye| lymph node| juvenile /// ENSMUST00000099012 // Mm.354356 // brain| embryonic tissue| eye| kidney| lung| mammary gland| ovary| prostate| spleen|oocyte| blastocyst| gastrula| organogenesis| fetus| juvenile| adult /// ENSMUST0000009…	NM_001100416 // GO:0006350 // transcription // inferred from electronic annotation /// ENSMUST00000099012 // GO:0006350 // transcription // inferred from electronic annotation /// ENSMUST00000099017 // GO:0006350 // transcription // inferred from electronic annotation /// ENSMUST00000108965 // GO:0006350 // transcription // inferred from electronic annotation /// AK078446 // GO:0006350 // transcr…	---	TRUE	3	2.45333	2.71063	3	5.85	1.1956	3.39667	2.9767	0.0408723
10343405	---	0	0	4	--- // --- // pos_control // --- // --- // --- // --- // --- // ---	---	---	---	4	--- // --- // pos_control // --- // --- // --- // --- // --- // ---	---	---	---	TRUE	3	1.71	2.0917	3	4.04333	0.000433334	2.33333	2.79411	0.0491059
10604100	chrX	34727583	34731233	21	NM_019443 // RefSeq // Mus musculus NADH dehydrogenase (ubiquinone) 1 alpha subcomplex, 1 (Ndufa1), nuclear gene encoding mitochondrial protein, mRNA. // chrX // 100 // 100 // 21 // 21 // 0 /// ENSMUST00000016571 // ENSEMBL // NADH dehydrogenase [ubiquinone] 1 alpha subcomplex subunit 1 gene:ENSMUSG00000016427 // chrX // 100 // 95 // 20 // 20 // 0 /// Y07708 // GenBank // M.musculus mRNA for NADH…	NM_019443 // Mm.34869 // bone marrow| brain| embryonic tissue| extraembryonic tissue| eye| heart| intestine| joint| kidney| liver| lung| lymph node| mammary gland| ovary| pancreas| pituitary gland| prostate| salivary gland| spleen| stomach| testis| thymus| tongue|oocyte| blastocyst| organogenesis| fetus| neonate| juvenile| adult /// ENSMUST00000016571 // Mm.34869 // bone marrow| brain| embryonic …	Y07708 // GenMAPP // Electron_Transport_Chain	chrX	21	NM_019443 // RefSeq // Mus musculus NADH dehydrogenase (ubiquinone) 1 alpha subcomplex, 1 (Ndufa1), nuclear gene encoding mitochondrial protein, mRNA. // chrX // 100 // 100 // 21 // 21 // 0 /// ENSMUST00000016571 // ENSEMBL // NADH dehydrogenase [ubiquinone] 1 alpha subcomplex subunit 1 gene:ENSMUSG00000016427 // chrX // 100 // 95 // 20 // 20 // 0 /// Y07708 // GenBank // M.musculus mRNA for NADH…	NM_019443 // Mm.34869 // bone marrow| brain| embryonic tissue| extraembryonic tissue| eye| heart| intestine| joint| kidney| liver| lung| lymph node| mammary gland| ovary| pancreas| pituitary gland| prostate| salivary gland| spleen| stomach| testis| thymus| tongue|oocyte| blastocyst| organogenesis| fetus| neonate| juvenile| adult /// ENSMUST00000016571 // Mm.34869 // bone marrow| brain| embryonic …	NM_019443 // GO:0006810 // transport // inferred from electronic annotation /// NM_019443 // GO:0022900 // electron transport chain // inferred from electronic annotation /// ENSMUST00000016571 // GO:0006810 // transport // inferred from electronic annotation /// ENSMUST00000016571 // GO:0022900 // electron transport chain // inferred from electronic annotation /// Y07708 // GO:0006810 // transpo…	Y07708 // GenMAPP // Electron_Transport_Chain	TRUE	3	8.48667	0.319433	3	10.49	0.2011	2.00333	4.80939	0.00858915
10563094	chr7	52377749	52379760	12	ENSMUST00000003521 // ENSEMBL // 40S ribosomal protein S11 gene:ENSMUSG00000003429 // chr7 // 100 // 100 // 12 // 12 // 0 /// U93864 // GenBank // Mus musculus ribosomal protein S11 mRNA, complete cds. // chr7 // 100 // 75 // 9 // 9 // 0 /// ENSMUST00000051978 // ENSEMBL // Putative uncharacterized protein gene:ENSMUSG00000003429 // chr7 // 100 // 75 // 9 // 9 // 0 /// NM_013725 // RefSeq // Mus …	BC003786 // Mm.3303 // bladder| bone| bone marrow| brain| connective tissue| embryonic tissue| extraembryonic tissue| eye| heart| inner ear| intestine| joint| kidney| liver| lung| mammary gland| muscle| nasopharynx| ovary| pineal gland| prostate| salivary gland| skin| spleen| stomach| sympathetic ganglion| testis| thymus| thyroid| tongue| vagina| organogenesis| fetus| neonate| juvenile| adult ///…	U93864 // GenMAPP // Ribosomal_Proteins /// U93864 // GenMAPP // mRNA_processing_binding_Reactome /// U93864 // GenMAPP // Ribosomal_Proteins /// U93864 // GenMAPP // mRNA_processing_binding_Reactome	chr7	12	ENSMUST00000003521 // ENSEMBL // 40S ribosomal protein S11 gene:ENSMUSG00000003429 // chr7 // 100 // 100 // 12 // 12 // 0 /// U93864 // GenBank // Mus musculus ribosomal protein S11 mRNA, complete cds. // chr7 // 100 // 75 // 9 // 9 // 0 /// ENSMUST00000051978 // ENSEMBL // Putative uncharacterized protein gene:ENSMUSG00000003429 // chr7 // 100 // 75 // 9 // 9 // 0 /// NM_013725 // RefSeq // Mus …	BC003786 // Mm.3303 // bladder| bone| bone marrow| brain| connective tissue| embryonic tissue| extraembryonic tissue| eye| heart| inner ear| intestine| joint| kidney| liver| lung| mammary gland| muscle| nasopharynx| ovary| pineal gland| prostate| salivary gland| skin| spleen| stomach| sympathetic ganglion| testis| thymus| thyroid| tongue| vagina| organogenesis| fetus| neonate| juvenile| adult ///…	BC003786 // GO:0006955 // immune response // inferred from electronic annotation /// BC003786 // GO:0019882 // antigen processing and presentation // inferred from electronic annotation /// ENSMUST00000003521 // GO:0006412 // translation // inferred from electronic annotation /// U93864 // GO:0006412 // translation // inferred from electronic annotation /// U93864 // GO:0006412 // translation // …	U93864 // GenMAPP // Ribosomal_Proteins /// U93864 // GenMAPP // mRNA_processing_binding_Reactome /// U93864 // GenMAPP // Ribosomal_Proteins /// U93864 // GenMAPP // mRNA_processing_binding_Reactome	TRUE	3	7.69	0.832901	3	9.87	0.00359999	2.18	4.12842	0.0145125
10344363	---	0	0	4	--- // --- // pos_control // --- // --- // --- // --- // --- // ---	---	---	---	4	--- // --- // pos_control // --- // --- // --- // --- // --- // ---	---	---	---	TRUE	3	0.233333	0.0786333	3	3.85	0.6381	3.61667	7.39929	0.00177941
10341321	---	0	0	4	--- // --- // pos_control // --- // --- // --- // --- // --- // ---	---	---	---	4	--- // --- // pos_control // --- // --- // --- // --- // --- // ---	---	---	---	TRUE	3	5.99667	0.549034	3	2.85667	0.601033	-3.14	-5.07141	0.00712339
10589846	chr9	113665478	113666079	25	ENSMUST00000122685 // ENSEMBL // ncrna:rRNA chromosome:NCBIM37:9:113665478:113666075:1 gene:ENSMUSG00000084634 // chr9 // 100 // 100 // 25 // 25 // 0	---	---	chr9	25	ENSMUST00000122685 // ENSEMBL // ncrna:rRNA chromosome:NCBIM37:9:113665478:113666075:1 gene:ENSMUSG00000084634 // chr9 // 100 // 100 // 25 // 25 // 0	---	---	---	TRUE	3	1.21667	0.130833	3	3.29333	1.29343	2.07667	3.01392	0.0393981
10343248	---	0	0	4	--- // --- // pos_control // --- // --- // --- // --- // --- // ---	---	---	---	4	--- // --- // pos_control // --- // --- // --- // --- // --- // ---	---	---	---	TRUE	3	2.43	0.9508	3	0.38	0.1161	-2.05	-3.43758	0.0263521
10504188	chr4	42643238	42645246	28	NM_011888 // RefSeq // Mus musculus chemokine (C-C motif) ligand 19 (Ccl19), mRNA. // chr4 // 100 // 96 // 27 // 27 // 0 /// BC051472 // GenBank // Mus musculus chemokine (C-C motif) ligand 19, mRNA (cDNA clone MGC:62903 IMAGE:1349213), complete cds. // chr4 // 100 // 96 // 27 // 27 // 0 /// AF059208 // GenBank // Mus musculus EBI-1 ligand chemokine mRNA, complete cds. // chr4 // 100 // 96 // 27 …	NM_011888 // Mm.426373 // lymph node| mammary gland| salivary gland| spleen| thymus| juvenile| adult /// NM_011888 // Mm.459263 // lymph node| adult /// BC051472 // Mm.426373 // lymph node| mammary gland| salivary gland| spleen| thymus| juvenile| adult /// BC051472 // Mm.459263 // lymph node| adult /// AF059208 // Mm.426373 // lymph node| mammary gland| salivary gland| spleen| thymus| juvenile| a…	---	chr4	28	NM_011888 // RefSeq // Mus musculus chemokine (C-C motif) ligand 19 (Ccl19), mRNA. // chr4 // 100 // 96 // 27 // 27 // 0 /// BC051472 // GenBank // Mus musculus chemokine (C-C motif) ligand 19, mRNA (cDNA clone MGC:62903 IMAGE:1349213), complete cds. // chr4 // 100 // 96 // 27 // 27 // 0 /// AF059208 // GenBank // Mus musculus EBI-1 ligand chemokine mRNA, complete cds. // chr4 // 100 // 96 // 27 …	NM_011888 // Mm.426373 // lymph node| mammary gland| salivary gland| spleen| thymus| juvenile| adult /// NM_011888 // Mm.459263 // lymph node| adult /// BC051472 // Mm.426373 // lymph node| mammary gland| salivary gland| spleen| thymus| juvenile| adult /// BC051472 // Mm.459263 // lymph node| adult /// AF059208 // Mm.426373 // lymph node| mammary gland| salivary gland| spleen| thymus| juvenile| a…	NM_011888 // GO:0006935 // chemotaxis // inferred from electronic annotation /// NM_011888 // GO:0006954 // inflammatory response // inferred from electronic annotation /// NM_011888 // GO:0006955 // immune response // inferred from electronic annotation /// BC051472 // GO:0006935 // chemotaxis // inferred from electronic annotation /// BC051472 // GO:0006954 // inflammatory response // inferred …	---	TRUE	3	1.51	1.6128	3	5.24667	3.03863	3.73667	3.0009	0.0399065
10422701	chr15	5066645	5069140	39	NM_026069 // RefSeq // Mus musculus ribosomal protein L37 (Rpl37), mRNA. // chr15 // 100 // 100 // 39 // 39 // 0 /// ENSMUST00000045356 // ENSEMBL // 60S ribosomal protein L37 gene:ENSMUSG00000041841 // chr15 // 100 // 85 // 33 // 33 // 0 /// BC054388 // GenBank // Mus musculus ribosomal protein L37, mRNA (cDNA clone MGC:62564 IMAGE:6478626), complete cds. // chr15 // 100 // 90 // 35 // 35 // 0 /…	NM_026069 // Mm.10474 // blood| bone marrow| brain| connective tissue| embryonic tissue| extraembryonic tissue| eye| heart| inner ear| intestine| joint| kidney| liver| lung| lymph node| mammary gland| muscle| pancreas| pituitary gland| prostate| salivary gland| skin| spleen| stomach| testis| thymus| tongue| uterus| vagina| cleavage| blastocyst| egg cylinder| gastrula| organogenesis| fetus| neonat…	NM_026069 // GenMAPP // Ribosomal_Proteins /// NM_026069 // GenMAPP // mRNA_processing_binding_Reactome /// BC054388 // GenMAPP // Ribosomal_Proteins /// BC054388 // GenMAPP // mRNA_processing_binding_Reactome	chr15	39	NM_026069 // RefSeq // Mus musculus ribosomal protein L37 (Rpl37), mRNA. // chr15 // 100 // 100 // 39 // 39 // 0 /// ENSMUST00000045356 // ENSEMBL // 60S ribosomal protein L37 gene:ENSMUSG00000041841 // chr15 // 100 // 85 // 33 // 33 // 0 /// BC054388 // GenBank // Mus musculus ribosomal protein L37, mRNA (cDNA clone MGC:62564 IMAGE:6478626), complete cds. // chr15 // 100 // 90 // 35 // 35 // 0 /…	NM_026069 // Mm.10474 // blood| bone marrow| brain| connective tissue| embryonic tissue| extraembryonic tissue| eye| heart| inner ear| intestine| joint| kidney| liver| lung| lymph node| mammary gland| muscle| pancreas| pituitary gland| prostate| salivary gland| skin| spleen| stomach| testis| thymus| tongue| uterus| vagina| cleavage| blastocyst| egg cylinder| gastrula| organogenesis| fetus| neonat…	NM_026069 // GO:0006412 // translation // inferred from electronic annotation /// NM_026069 // GO:0008150 // biological_process // no biological data available /// ENSMUST00000045356 // GO:0006412 // translation // inferred from electronic annotation /// ENSMUST00000045356 // GO:0008150 // biological_process // no biological data available /// BC054388 // GO:0006412 // translation // inferred fro…	NM_026069 // GenMAPP // Ribosomal_Proteins /// NM_026069 // GenMAPP // mRNA_processing_binding_Reactome /// BC054388 // GenMAPP // Ribosomal_Proteins /// BC054388 // GenMAPP // mRNA_processing_binding_Reactome	TRUE	3	8.72667	0.555434	3	10.9733	0.0576333	2.24667	4.96987	0.00765218
10500321	chr3	96000511	96001509	25	NM_026975 // RefSeq // Mus musculus bolA-like 1 (E. coli) (Bola1), mRNA. // chr3 // 100 // 100 // 25 // 25 // 0 /// ENSMUST00000107099 // ENSEMBL // BolA-like protein 1 gene:ENSMUSG00000015943 // chr3 // 100 // 100 // 25 // 25 // 0 /// ENSMUST00000016087 // ENSEMBL // BolA-like protein 1 gene:ENSMUSG00000015943 // chr3 // 100 // 100 // 25 // 25 // 0 /// BC027558 // GenBank // Mus musculus bolA-li…	NM_026975 // Mm.104531 // brain| embryonic tissue| extraembryonic tissue| eye| intestine| joint| kidney| liver| lung| mammary gland| pancreas| skin| stomach| testis| thymus| thyroid| tongue| uterus| cleavage| organogenesis| fetus| neonate| juvenile| adult /// ENSMUST00000107099 // Mm.104531 // brain| embryonic tissue| extraembryonic tissue| eye| intestine| joint| kidney| liver| lung| mammary glan…	---	chr3	25	NM_026975 // RefSeq // Mus musculus bolA-like 1 (E. coli) (Bola1), mRNA. // chr3 // 100 // 100 // 25 // 25 // 0 /// ENSMUST00000107099 // ENSEMBL // BolA-like protein 1 gene:ENSMUSG00000015943 // chr3 // 100 // 100 // 25 // 25 // 0 /// ENSMUST00000016087 // ENSEMBL // BolA-like protein 1 gene:ENSMUSG00000015943 // chr3 // 100 // 100 // 25 // 25 // 0 /// BC027558 // GenBank // Mus musculus bolA-li…	NM_026975 // Mm.104531 // brain| embryonic tissue| extraembryonic tissue| eye| intestine| joint| kidney| liver| lung| mammary gland| pancreas| skin| stomach| testis| thymus| thyroid| tongue| uterus| cleavage| organogenesis| fetus| neonate| juvenile| adult /// ENSMUST00000107099 // Mm.104531 // brain| embryonic tissue| extraembryonic tissue| eye| intestine| joint| kidney| liver| lung| mammary glan…	---	---	TRUE	3	1.47667	0.171633	3	3.97667	1.99203	2.5	2.94378	0.0422298
10465043	chr19	5415565	5415759	20	XM_886587 // RefSeq // PREDICTED: Mus musculus predicted gene, EG622178 (EG622178), mRNA. // chr19 // 100 // 100 // 20 // 20 // 0 /// ENSMUST00000050339 // ENSEMBL // cdna:pseudogene chromosome:NCBIM37:19:5415565:5415759:-1 gene:ENSMUSG00000051133 // chr19 // 100 // 100 // 20 // 20 // 0 /// GENSCAN00000012556 // ENSEMBL // cdna:Genscan chromosome:NCBIM37:19:5380117:5424714:-1 // chr19 // 100 // 6…	---	---	chr19	20	XM_886587 // RefSeq // PREDICTED: Mus musculus predicted gene, EG622178 (EG622178), mRNA. // chr19 // 100 // 100 // 20 // 20 // 0 /// ENSMUST00000050339 // ENSEMBL // cdna:pseudogene chromosome:NCBIM37:19:5415565:5415759:-1 gene:ENSMUSG00000051133 // chr19 // 100 // 100 // 20 // 20 // 0 /// GENSCAN00000012556 // ENSEMBL // cdna:Genscan chromosome:NCBIM37:19:5380117:5424714:-1 // chr19 // 100 // 6…	---	---	---	TRUE	3	5.59	0.1087	3	7.59333	0.316933	2.00333	5.31858	0.0060113
10357242	chr1	122009857	122017656	32	NM_001037999 // RefSeq // Mus musculus diazepam binding inhibitor (Dbi), transcript variant 1, mRNA. // chr1 // 85 // 84 // 23 // 27 // 0 /// NM_007830 // RefSeq // Mus musculus diazepam binding inhibitor (Dbi), transcript variant 2, mRNA. // chr1 // 72 // 78 // 18 // 25 // 0 /// ENSMUST00000094616 // ENSEMBL // diazepam binding inhibitor isoform 1 gene:ENSMUSG00000026385 // chr1 // 100 // 84 // …	NM_001037999 // Mm.2785 // bladder| bone| bone marrow| brain| connective tissue| embryonic tissue| epididymis| extraembryonic tissue| eye| heart| inner ear| intestine| joint| kidney| liver| lung| mammary gland| muscle| pancreas| prostate| skin| spleen| stomach| sympathetic ganglion| testis| thymus| thyroid| tongue| uterus| cleavage| blastocyst| gastrula| organogenesis| fetus| neonate| juvenile| a…	---	chr1	32	NM_001037999 // RefSeq // Mus musculus diazepam binding inhibitor (Dbi), transcript variant 1, mRNA. // chr1 // 85 // 84 // 23 // 27 // 0 /// NM_007830 // RefSeq // Mus musculus diazepam binding inhibitor (Dbi), transcript variant 2, mRNA. // chr1 // 72 // 78 // 18 // 25 // 0 /// ENSMUST00000094616 // ENSEMBL // diazepam binding inhibitor isoform 1 gene:ENSMUSG00000026385 // chr1 // 100 // 84 // …	NM_001037999 // Mm.2785 // bladder| bone| bone marrow| brain| connective tissue| embryonic tissue| epididymis| extraembryonic tissue| eye| heart| inner ear| intestine| joint| kidney| liver| lung| mammary gland| muscle| pancreas| prostate| skin| spleen| stomach| sympathetic ganglion| testis| thymus| thyroid| tongue| uterus| cleavage| blastocyst| gastrula| organogenesis| fetus| neonate| juvenile| a…	NM_001037999 // GO:0006810 // transport // inferred from electronic annotation /// NM_007830 // GO:0006810 // transport // inferred from electronic annotation /// ENSMUST00000094616 // GO:0006810 // transport // inferred from electronic annotation /// ENSMUST00000027634 // GO:0006810 // transport // inferred from electronic annotation /// BC028874 // GO:0006810 // transport // inferred from elect…	---	TRUE	3	7.40333	0.109433	3	9.62333	0.290833	2.22	6.0777	0.00370352
10357875	chr1	135971442	135975732	25	NM_007570 // RefSeq // Mus musculus B-cell translocation gene 2, anti-proliferative (Btg2), mRNA. // chr1 // 100 // 100 // 25 // 25 // 0 /// ENSMUST00000020692 // ENSEMBL // Protein BTG2 gene:ENSMUSG00000020423 // chr1 // 100 // 100 // 25 // 25 // 0 /// BC132259 // GenBank // Mus musculus B-cell translocation gene 2, anti-proliferative, mRNA (cDNA clone MGC:163890 IMAGE:40130536), complete cds. /…	NM_007570 // Mm.392646 // bone| bone marrow| brain| connective tissue| dorsal root ganglion| embryonic tissue| extraembryonic tissue| eye| fertilized ovum| heart| inner ear| intestine| joint| kidney| liver| lung| lymph node| mammary gland| muscle| nasopharynx| ovary| oviduct| pancreas| pituitary gland| prostate| salivary gland| skin| spleen| stomach| testis| thymus| tongue|oocyte| zygote| cleavag…	---	chr1	25	NM_007570 // RefSeq // Mus musculus B-cell translocation gene 2, anti-proliferative (Btg2), mRNA. // chr1 // 100 // 100 // 25 // 25 // 0 /// ENSMUST00000020692 // ENSEMBL // Protein BTG2 gene:ENSMUSG00000020423 // chr1 // 100 // 100 // 25 // 25 // 0 /// BC132259 // GenBank // Mus musculus B-cell translocation gene 2, anti-proliferative, mRNA (cDNA clone MGC:163890 IMAGE:40130536), complete cds. /…	NM_007570 // Mm.392646 // bone| bone marrow| brain| connective tissue| dorsal root ganglion| embryonic tissue| extraembryonic tissue| eye| fertilized ovum| heart| inner ear| intestine| joint| kidney| liver| lung| lymph node| mammary gland| muscle| nasopharynx| ovary| oviduct| pancreas| pituitary gland| prostate| salivary gland| skin| spleen| stomach| testis| thymus| tongue|oocyte| zygote| cleavag…	NM_007570 // GO:0006350 // transcription // inferred from electronic annotation /// NM_007570 // GO:0006355 // regulation of transcription, DNA-dependent // inferred from electronic annotation /// NM_007570 // GO:0006479 // protein amino acid methylation // inferred from direct assay /// NM_007570 // GO:0006974 // response to DNA damage stimulus // not recorded /// NM_007570 // GO:0009952 // ante…	---	TRUE	3	1.98333	3.40413	3	5.68333	0.0126334	3.7	3.46701	0.0256534
10418193	chr14	26847659	26862145	28	NM_207229 // RefSeq // Mus musculus placenta specific 9 (Plac9), mRNA. // chr14 // 100 // 100 // 28 // 28 // 0 /// BC032982 // GenBank // Mus musculus placenta specific 9, mRNA (cDNA clone MGC:41689 IMAGE:1348266), complete cds. // chr14 // 100 // 100 // 28 // 28 // 0 /// ENSMUST00000052286 // ENSEMBL // cdna:known chromosome:NCBIM37:14:26846768:26862134:-1 gene:ENSMUSG00000043248 // chr14 // 100…	NM_207229 // Mm.439926 // bone| brain| connective tissue| embryonic tissue| extraembryonic tissue| heart| inner ear| joint| kidney| liver| lung| mammary gland| skin| spleen| thymus| tongue| morula| blastocyst| fetus| neonate| juvenile| adult /// BC032982 // Mm.439926 // bone| brain| connective tissue| embryonic tissue| extraembryonic tissue| heart| inner ear| joint| kidney| liver| lung| mammary g…	---	chr14	28	NM_207229 // RefSeq // Mus musculus placenta specific 9 (Plac9), mRNA. // chr14 // 100 // 100 // 28 // 28 // 0 /// BC032982 // GenBank // Mus musculus placenta specific 9, mRNA (cDNA clone MGC:41689 IMAGE:1348266), complete cds. // chr14 // 100 // 100 // 28 // 28 // 0 /// ENSMUST00000052286 // ENSEMBL // cdna:known chromosome:NCBIM37:14:26846768:26862134:-1 gene:ENSMUSG00000043248 // chr14 // 100…	NM_207229 // Mm.439926 // bone| brain| connective tissue| embryonic tissue| extraembryonic tissue| heart| inner ear| joint| kidney| liver| lung| mammary gland| skin| spleen| thymus| tongue| morula| blastocyst| fetus| neonate| juvenile| adult /// BC032982 // Mm.439926 // bone| brain| connective tissue| embryonic tissue| extraembryonic tissue| heart| inner ear| joint| kidney| liver| lung| mammary g…	NM_207229 // GO:0008150 // biological_process // no biological data available /// BC032982 // GO:0008150 // biological_process // no biological data available	---	TRUE	3	2.73	1.1221	3	8.76667	5.71923	6.03667	3.99749	0.0161638
10340025	---	0	0	4	--- // --- // pos_control // --- // --- // --- // --- // --- // ---	---	---	---	4	--- // --- // pos_control // --- // --- // --- // --- // --- // ---	---	---	---	TRUE	3	5.32333	1.85163	3	1.16	0.0327	-4.16333	-5.25319	0.00628355
10341777	---	0	0	4	--- // --- // pos_control // --- // --- // --- // --- // --- // ---	---	---	---	4	--- // --- // pos_control // --- // --- // --- // --- // --- // ---	---	---	---	TRUE	3	2.74667	3.94613	3	6.40667	0.0124333	3.66	3.1862	0.0333371
10364373	chr10	77856048	77856523	37	NM_025349 // RefSeq // Mus musculus LSM7 homolog, U6 small nuclear RNA associated (S. cerevisiae) (Lsm7), mRNA. // chr10 // 100 // 100 // 37 // 37 // 0 /// BC081444 // GenBank // Mus musculus LSM7 homolog, U6 small nuclear RNA associated (S. cerevisiae), mRNA (cDNA clone MGC:102028 IMAGE:5711629), complete cds. // chr10 // 100 // 100 // 37 // 37 // 0 /// BC027511 // GenBank // Mus musculus LSM7 h…	NM_025349 // Mm.379101 // blood| bone marrow| brain| embryonic tissue| extraembryonic tissue| eye| intestine| kidney| liver| lung| lymph node| mammary gland| muscle| pancreas| prostate| spleen| stomach| testis| thymus| tongue| uterus| cleavage| morula| blastocyst| gastrula| organogenesis| fetus| neonate| juvenile| adult /// BC081444 // Mm.379101 // blood| bone marrow| brain| embryonic tissue| ext…	---	chr10	37	NM_025349 // RefSeq // Mus musculus LSM7 homolog, U6 small nuclear RNA associated (S. cerevisiae) (Lsm7), mRNA. // chr10 // 100 // 100 // 37 // 37 // 0 /// BC081444 // GenBank // Mus musculus LSM7 homolog, U6 small nuclear RNA associated (S. cerevisiae), mRNA (cDNA clone MGC:102028 IMAGE:5711629), complete cds. // chr10 // 100 // 100 // 37 // 37 // 0 /// BC027511 // GenBank // Mus musculus LSM7 h…	NM_025349 // Mm.379101 // blood| bone marrow| brain| embryonic tissue| extraembryonic tissue| eye| intestine| kidney| liver| lung| lymph node| mammary gland| muscle| pancreas| prostate| spleen| stomach| testis| thymus| tongue| uterus| cleavage| morula| blastocyst| gastrula| organogenesis| fetus| neonate| juvenile| adult /// BC081444 // Mm.379101 // blood| bone marrow| brain| embryonic tissue| ext…	NM_025349 // GO:0006397 // mRNA processing // inferred from electronic annotation /// NM_025349 // GO:0006402 // mRNA catabolic process // not recorded /// NM_025349 // GO:0008380 // RNA splicing // inferred from electronic annotation /// BC081444 // GO:0006397 // mRNA processing // inferred from electronic annotation /// BC081444 // GO:0006402 // mRNA catabolic process // not recorded /// BC0814…	---	TRUE	3	4.72	0.1687	3	7.73667	0.684233	3.01667	5.65758	0.00481045
10498155	chr3	53496274	53496817	42	NM_020600 // RefSeq // Mus musculus ribosomal protein S14 (Rps14), mRNA. // chr3 // 92 // 90 // 35 // 38 // 0 /// ENSMUST00000122279 // ENSEMBL // 40S ribosomal protein S14 gene:ENSMUSG00000024608 // chr3 // 88 // 95 // 35 // 40 // 0 /// ENSMUST00000025511 // ENSEMBL // 40S ribosomal protein S14 gene:ENSMUSG00000024608 // chr3 // 92 // 90 // 35 // 38 // 0 /// ENSMUST00000118551 // ENSEMBL // 40S …	NM_020600 // Mm.43778 // adipose tissue| blood| bone| bone marrow| brain| connective tissue| dorsal root ganglion| embryonic tissue| extraembryonic tissue| eye| heart| inner ear| intestine| joint| kidney| liver| lung| lymph node| mammary gland| muscle| ovary| pancreas| pineal gland| pituitary gland| prostate| salivary gland| skin| spinal cord| spleen| stomach| testis| thymus| thyroid| tongue| ute…	---	chr3	42	NM_020600 // RefSeq // Mus musculus ribosomal protein S14 (Rps14), mRNA. // chr3 // 92 // 90 // 35 // 38 // 0 /// ENSMUST00000122279 // ENSEMBL // 40S ribosomal protein S14 gene:ENSMUSG00000024608 // chr3 // 88 // 95 // 35 // 40 // 0 /// ENSMUST00000025511 // ENSEMBL // 40S ribosomal protein S14 gene:ENSMUSG00000024608 // chr3 // 92 // 90 // 35 // 38 // 0 /// ENSMUST00000118551 // ENSEMBL // 40S …	NM_020600 // Mm.43778 // adipose tissue| blood| bone| bone marrow| brain| connective tissue| dorsal root ganglion| embryonic tissue| extraembryonic tissue| eye| heart| inner ear| intestine| joint| kidney| liver| lung| lymph node| mammary gland| muscle| ovary| pancreas| pineal gland| pituitary gland| prostate| salivary gland| skin| spinal cord| spleen| stomach| testis| thymus| thyroid| tongue| ute…	NM_020600 // GO:0006412 // translation // inferred from electronic annotation /// ENSMUST00000122279 // GO:0006412 // translation // inferred from electronic annotation /// ENSMUST00000025511 // GO:0006412 // translation // inferred from electronic annotation /// ENSMUST00000118551 // GO:0006412 // translation // inferred from electronic annotation /// BC081449 // GO:0006412 // translation // inf…	---	TRUE	3	8.90667	0.587433	3	10.9133	0.229633	2.00667	3.8451	0.0183794
10339577	---	0	0	4	--- // --- // pos_control // --- // --- // --- // --- // --- // ---	---	---	---	4	--- // --- // pos_control // --- // --- // --- // --- // --- // ---	---	---	---	TRUE	3	1.03667	0.0325333	3	3.61	1.0299	2.57333	4.3242	0.0124063
10342134	---	0	0	4	--- // --- // pos_control // --- // --- // --- // --- // --- // ---	---	---	---	4	--- // --- // pos_control // --- // --- // --- // --- // --- // ---	---	---	---	TRUE	3	1.58	0.1387	3	5.17	0.6807	3.59	6.86921	0.00235248
10496032	chr3	129771322	129771964	73	NM_009076 // RefSeq // Mus musculus ribosomal protein L12 (Rpl12), mRNA. // chr3 // 92 // 97 // 65 // 71 // 0 /// ENSMUST00000102811 // ENSEMBL // 60S ribosomal protein L12 gene:ENSMUSG00000038900 // chr3 // 92 // 97 // 65 // 71 // 0 /// ENSMUST00000092620 // ENSEMBL // 60S ribosomal protein L12 gene:ENSMUSG00000069682 // chr3 // 92 // 97 // 65 // 71 // 0 /// ENSMUST00000076703 // ENSEMBL // 60S …	NM_009076 // Mm.250030 // adipose tissue| blood| bone| bone marrow| brain| connective tissue| dorsal root ganglion| embryonic tissue| extraembryonic tissue| eye| heart| inner ear| intestine| joint| kidney| liver| lung| lymph node| mammary gland| molar| muscle| ovary| pancreas| pituitary gland| prostate| salivary gland| skin| spinal cord| spleen| stomach| sympathetic ganglion| testis| thymus| thyr…	NM_009076 // GenMAPP // Ribosomal_Proteins /// NM_009076 // GenMAPP // mRNA_processing_binding_Reactome /// L04280 // GenMAPP // Ribosomal_Proteins /// L04280 // GenMAPP // mRNA_processing_binding_Reactome	chr3	73	NM_009076 // RefSeq // Mus musculus ribosomal protein L12 (Rpl12), mRNA. // chr3 // 92 // 97 // 65 // 71 // 0 /// ENSMUST00000102811 // ENSEMBL // 60S ribosomal protein L12 gene:ENSMUSG00000038900 // chr3 // 92 // 97 // 65 // 71 // 0 /// ENSMUST00000092620 // ENSEMBL // 60S ribosomal protein L12 gene:ENSMUSG00000069682 // chr3 // 92 // 97 // 65 // 71 // 0 /// ENSMUST00000076703 // ENSEMBL // 60S …	NM_009076 // Mm.250030 // adipose tissue| blood| bone| bone marrow| brain| connective tissue| dorsal root ganglion| embryonic tissue| extraembryonic tissue| eye| heart| inner ear| intestine| joint| kidney| liver| lung| lymph node| mammary gland| molar| muscle| ovary| pancreas| pituitary gland| prostate| salivary gland| skin| spinal cord| spleen| stomach| sympathetic ganglion| testis| thymus| thyr…	NM_009076 // GO:0006412 // translation // inferred from electronic annotation /// NM_009076 // GO:0008150 // biological_process // no biological data available /// ENSMUST00000102811 // GO:0006412 // translation // inferred from electronic annotation /// ENSMUST00000102811 // GO:0008150 // biological_process // no biological data available /// ENSMUST00000092620 // GO:0006412 // translation // in…	NM_009076 // GenMAPP // Ribosomal_Proteins /// NM_009076 // GenMAPP // mRNA_processing_binding_Reactome /// L04280 // GenMAPP // Ribosomal_Proteins /// L04280 // GenMAPP // mRNA_processing_binding_Reactome	TRUE	3	7.19	0.9139	3	9.22333	0.296233	2.03333	3.20149	0.032854
10339039	---	0	0	4	--- // --- // pos_control // --- // --- // --- // --- // --- // ---	---	---	---	4	--- // --- // pos_control // --- // --- // --- // --- // --- // ---	---	---	---	TRUE	3	1.18333	0.0522333	3	3.2	0.3739	2.01667	5.35084	0.00588233
10342111	---	0	0	4	--- // --- // neg_control // --- // --- // --- // --- // --- // ---	---	---	---	4	--- // --- // neg_control // --- // --- // --- // --- // --- // ---	---	---	---	TRUE	3	0.0566667	0.0914333	3	2.58	0.0259	2.52333	12.7592	0.000217407
10411359	chr13	97868167	97869275	38	NM_019755 // RefSeq // Mus musculus proteolipid protein 2 (Plp2), mRNA. // chr13 // 100 // 84 // 32 // 32 // 0 /// NM_175097 // RefSeq // Mus musculus prickle homolog 3 (Drosophila) (Prickle3), mRNA. // chr13 // 100 // 18 // 7 // 7 // 0 /// ENSMUST00000033486 // ENSEMBL // Proteolipid protein 2 gene:ENSMUSG00000031146 // chr13 // 100 // 100 // 38 // 38 // 0 /// ENSMUST00000115710 // ENSEMBL // Pu…	NM_019755 // Mm.18565 // adipose tissue| bone| bone marrow| brain| connective tissue| embryonic tissue| extraembryonic tissue| eye| heart| inner ear| intestine| kidney| liver| lung| mammary gland| muscle| ovary| pancreas| prostate| salivary gland| skin| testis| thymus| thyroid| uterus| morula| blastocyst| egg cylinder| gastrula| organogenesis| fetus| neonate| juvenile| adult /// NM_175097 // Mm.2…	---	chr13	38	NM_019755 // RefSeq // Mus musculus proteolipid protein 2 (Plp2), mRNA. // chr13 // 100 // 84 // 32 // 32 // 0 /// NM_175097 // RefSeq // Mus musculus prickle homolog 3 (Drosophila) (Prickle3), mRNA. // chr13 // 100 // 18 // 7 // 7 // 0 /// ENSMUST00000033486 // ENSEMBL // Proteolipid protein 2 gene:ENSMUSG00000031146 // chr13 // 100 // 100 // 38 // 38 // 0 /// ENSMUST00000115710 // ENSEMBL // Pu…	NM_019755 // Mm.18565 // adipose tissue| bone| bone marrow| brain| connective tissue| embryonic tissue| extraembryonic tissue| eye| heart| inner ear| intestine| kidney| liver| lung| mammary gland| muscle| ovary| pancreas| prostate| salivary gland| skin| testis| thymus| thyroid| uterus| morula| blastocyst| egg cylinder| gastrula| organogenesis| fetus| neonate| juvenile| adult /// NM_175097 // Mm.2…	---	---	TRUE	3	2.02667	3.76703	3	5.7	1.1829	3.67333	2.8597	0.0459432
10446166	chr17	56857204	56861558	18	NM_027244 // RefSeq // Mus musculus NADH dehydrogenase (ubiquinone) 1 alpha subcomplex 11 (Ndufa11), nuclear gene encoding mitochondrial protein, mRNA. // chr17 // 100 // 100 // 18 // 18 // 0 /// BC053075 // GenBank // Mus musculus NADH dehydrogenase (ubiquinone) 1 alpha subcomplex 11, mRNA (cDNA clone IMAGE:5694421). // chr17 // 100 // 100 // 18 // 18 // 0 /// ENSMUST00000002452 // ENSEMBL // NA…	NM_027244 // Mm.279823 // adipose tissue| brain| embryonic tissue| extraembryonic tissue| eye| heart| intestine| kidney| liver| lung| lymph node| mammary gland| molar| muscle| pancreas| prostate| skin| spleen| testis| thymus| thyroid| uterus| blastocyst| organogenesis| fetus| neonate| juvenile| adult /// BC053075 // Mm.279823 // adipose tissue| brain| embryonic tissue| extraembryonic tissue| eye|…	---	chr17	18	NM_027244 // RefSeq // Mus musculus NADH dehydrogenase (ubiquinone) 1 alpha subcomplex 11 (Ndufa11), nuclear gene encoding mitochondrial protein, mRNA. // chr17 // 100 // 100 // 18 // 18 // 0 /// BC053075 // GenBank // Mus musculus NADH dehydrogenase (ubiquinone) 1 alpha subcomplex 11, mRNA (cDNA clone IMAGE:5694421). // chr17 // 100 // 100 // 18 // 18 // 0 /// ENSMUST00000002452 // ENSEMBL // NA…	NM_027244 // Mm.279823 // adipose tissue| brain| embryonic tissue| extraembryonic tissue| eye| heart| intestine| kidney| liver| lung| lymph node| mammary gland| molar| muscle| pancreas| prostate| skin| spleen| testis| thymus| thyroid| uterus| blastocyst| organogenesis| fetus| neonate| juvenile| adult /// BC053075 // Mm.279823 // adipose tissue| brain| embryonic tissue| extraembryonic tissue| eye|…	NM_027244 // GO:0006810 // transport // inferred from electronic annotation /// NM_027244 // GO:0015031 // protein transport // inferred from electronic annotation /// NM_027244 // GO:0022900 // electron transport chain // inferred from electronic annotation /// BC053075 // GO:0006810 // transport // inferred from electronic annotation /// BC053075 // GO:0015031 // protein transport // inferred f…	---	TRUE	3	4.42667	3.39443	3	8.15	0.2611	3.72333	3.37301	0.0279658
10424577	chr15	72920842	72924507	25	NM_053068 // RefSeq // Mus musculus chromatin accessibility complex 1 (Chrac1), mRNA. // chr15 // 100 // 100 // 25 // 25 // 0 /// ENSMUST00000089765 // ENSEMBL // Chromatin accessibility complex protein 1 gene:ENSMUSG00000068391 // chr15 // 100 // 100 // 25 // 25 // 0 /// BC061043 // GenBank // Mus musculus chromatin accessibility complex 1, mRNA (cDNA clone MGC:74153 IMAGE:6773451), complete cds…	NM_053068 // Mm.23095 // bladder| blood| bone marrow| brain| connective tissue| dorsal root ganglion| embryonic tissue| eye| inner ear| intestine| joint| kidney| liver| lung| lymph node| mammary gland| muscle| ovary| pancreas| pituitary gland| salivary gland| spinal cord| spleen| stomach| testis| thymus| thyroid| gastrula| organogenesis| fetus| neonate| juvenile| adult /// ENSMUST00000089765 // M…	---	chr15	25	NM_053068 // RefSeq // Mus musculus chromatin accessibility complex 1 (Chrac1), mRNA. // chr15 // 100 // 100 // 25 // 25 // 0 /// ENSMUST00000089765 // ENSEMBL // Chromatin accessibility complex protein 1 gene:ENSMUSG00000068391 // chr15 // 100 // 100 // 25 // 25 // 0 /// BC061043 // GenBank // Mus musculus chromatin accessibility complex 1, mRNA (cDNA clone MGC:74153 IMAGE:6773451), complete cds…	NM_053068 // Mm.23095 // bladder| blood| bone marrow| brain| connective tissue| dorsal root ganglion| embryonic tissue| eye| inner ear| intestine| joint| kidney| liver| lung| lymph node| mammary gland| muscle| ovary| pancreas| pituitary gland| salivary gland| spinal cord| spleen| stomach| testis| thymus| thyroid| gastrula| organogenesis| fetus| neonate| juvenile| adult /// ENSMUST00000089765 // M…	---	---	TRUE	3	0.886667	0.801233	3	3.12667	0.809033	2.24	3.05745	0.0377523
10342231	---	0	0	2	--- // --- // neg_control // --- // --- // --- // --- // --- // ---	---	---	---	2	--- // --- // neg_control // --- // --- // --- // --- // --- // ---	---	---	---	TRUE	3	2.67	0.2623	3	0.65	0.1627	-2.02	-5.36683	0.00581966
10576598	chr8	128946415	128949334	25	BC038634 // GenBank // Mus musculus RIKEN cDNA 1810063B05 gene, mRNA (cDNA clone MGC:47940 IMAGE:1513986), complete cds. // chr8 // 100 // 100 // 25 // 25 // 0 /// BC024399 // GenBank // Mus musculus RIKEN cDNA 1810063B05 gene, mRNA (cDNA clone MGC:36236 IMAGE:5026081), complete cds. // chr8 // 100 // 96 // 24 // 24 // 0 /// BC046907 // GenBank // Mus musculus RIKEN cDNA 1810063B05 gene, mRNA (cD…	BC038634 // Mm.31946 // brain| embryonic tissue| extraembryonic tissue| eye| intestine| kidney| liver| lung| lymph node| mammary gland| pancreas| skin| testis| thymus| tongue| cleavage| blastocyst| fetus| juvenile| adult /// BC024399 // Mm.31946 // brain| embryonic tissue| extraembryonic tissue| eye| intestine| kidney| liver| lung| lymph node| mammary gland| pancreas| skin| testis| thymus| tongue…	---	chr8	25	BC038634 // GenBank // Mus musculus RIKEN cDNA 1810063B05 gene, mRNA (cDNA clone MGC:47940 IMAGE:1513986), complete cds. // chr8 // 100 // 100 // 25 // 25 // 0 /// BC024399 // GenBank // Mus musculus RIKEN cDNA 1810063B05 gene, mRNA (cDNA clone MGC:36236 IMAGE:5026081), complete cds. // chr8 // 100 // 96 // 24 // 24 // 0 /// BC046907 // GenBank // Mus musculus RIKEN cDNA 1810063B05 gene, mRNA (cD…	BC038634 // Mm.31946 // brain| embryonic tissue| extraembryonic tissue| eye| intestine| kidney| liver| lung| lymph node| mammary gland| pancreas| skin| testis| thymus| tongue| cleavage| blastocyst| fetus| juvenile| adult /// BC024399 // Mm.31946 // brain| embryonic tissue| extraembryonic tissue| eye| intestine| kidney| liver| lung| lymph node| mammary gland| pancreas| skin| testis| thymus| tongue…	---	---	TRUE	3	1.24	0.1987	3	3.30333	0.485733	2.06333	4.31981	0.0124493
10606567	chrX	121583568	121583966	35	NM_011295 // RefSeq // Mus musculus ribosomal protein S12 (Rps12), mRNA. // chrX // 86 // 100 // 30 // 35 // 0 /// BC089338 // GenBank // Mus musculus ribosomal protein S12, mRNA (cDNA clone MGC:102111 IMAGE:6407567), complete cds. // chrX // 86 // 100 // 30 // 35 // 0 /// BC089339 // GenBank // Mus musculus ribosomal protein S12, mRNA (cDNA clone MGC:102112 IMAGE:6408026), complete cds. // chrX …	NM_011295 // Mm.371846 // bladder| blood| bone marrow| brain| connective tissue| dorsal root ganglion| embryonic tissue| extraembryonic tissue| eye| heart| inner ear| intestine| joint| kidney| liver| lung| lymph node| mammary gland| muscle| nasopharynx| pancreas| skin| spinal cord| spleen| stomach| testis| thymus| tongue| cleavage| morula| blastocyst| gastrula| organogenesis| fetus| neonate| juve…	X15962 // GenMAPP // Ribosomal_Proteins	chrX	35	NM_011295 // RefSeq // Mus musculus ribosomal protein S12 (Rps12), mRNA. // chrX // 86 // 100 // 30 // 35 // 0 /// BC089338 // GenBank // Mus musculus ribosomal protein S12, mRNA (cDNA clone MGC:102111 IMAGE:6407567), complete cds. // chrX // 86 // 100 // 30 // 35 // 0 /// BC089339 // GenBank // Mus musculus ribosomal protein S12, mRNA (cDNA clone MGC:102112 IMAGE:6408026), complete cds. // chrX …	NM_011295 // Mm.371846 // bladder| blood| bone marrow| brain| connective tissue| dorsal root ganglion| embryonic tissue| extraembryonic tissue| eye| heart| inner ear| intestine| joint| kidney| liver| lung| lymph node| mammary gland| muscle| nasopharynx| pancreas| skin| spinal cord| spleen| stomach| testis| thymus| tongue| cleavage| morula| blastocyst| gastrula| organogenesis| fetus| neonate| juve…	NM_011295 // GO:0006412 // translation // inferred from electronic annotation /// BC089338 // GO:0006412 // translation // inferred from electronic annotation /// BC089339 // GO:0006412 // translation // inferred from electronic annotation /// BC099377 // GO:0006412 // translation // inferred from electronic annotation /// X15962 // GO:0006412 // translation // inferred from electronic annotation…	X15962 // GenMAPP // Ribosomal_Proteins	TRUE	3	7.81333	0.149634	3	9.84	0.0988	2.02667	7.04268	0.0021427v
10543004	chr6	5214624	5248373	36	NM_183308 // RefSeq // Mus musculus paraoxonase 2 (Pon2), mRNA. // chr6 // 100 // 92 // 33 // 33 // 0 /// ENSMUST00000057792 // ENSEMBL // Serum paraoxonase/arylesterase 2 gene:ENSMUSG00000032667 // chr6 // 100 // 92 // 33 // 33 // 0 /// BC037140 // GenBank // Mus musculus paraoxonase 2, mRNA (cDNA clone MGC:46933 IMAGE:5027719), complete cds. // chr6 // 100 // 86 // 31 // 31 // 0 /// ENSMUST0000…	NM_183308 // Mm.126984 // blood| bone| bone marrow| brain| connective tissue| embryonic tissue| extraembryonic tissue| eye| heart| inner ear| intestine| joint| kidney| liver| lung| mammary gland| molar| nasopharynx| olfactory mucosa| pancreas| pituitary gland| salivary gland| skin| spleen| stomach| testis| thymus| tongue| uterus| blastocyst| egg cylinder| organogenesis| fetus| neonate| juvenile| …	---	chr6	36	NM_183308 // RefSeq // Mus musculus paraoxonase 2 (Pon2), mRNA. // chr6 // 100 // 92 // 33 // 33 // 0 /// ENSMUST00000057792 // ENSEMBL // Serum paraoxonase/arylesterase 2 gene:ENSMUSG00000032667 // chr6 // 100 // 92 // 33 // 33 // 0 /// BC037140 // GenBank // Mus musculus paraoxonase 2, mRNA (cDNA clone MGC:46933 IMAGE:5027719), complete cds. // chr6 // 100 // 86 // 31 // 31 // 0 /// ENSMUST0000…	NM_183308 // Mm.126984 // blood| bone| bone marrow| brain| connective tissue| embryonic tissue| extraembryonic tissue| eye| heart| inner ear| intestine| joint| kidney| liver| lung| mammary gland| molar| nasopharynx| olfactory mucosa| pancreas| pituitary gland| salivary gland| skin| spleen| stomach| testis| thymus| tongue| uterus| blastocyst| egg cylinder| organogenesis| fetus| neonate| juvenile| …	---	---	TRUE	3	4.86667	0.453033	3	2.49	0.0817	-2.37667	-5.62938	0.00489841
10342495	---	0	0	4	--- // --- // pos_control // --- // --- // --- // --- // --- // ---	---	---	---	4	--- // --- // pos_control // --- // --- // --- // --- // --- // ---	---	---	---	TRUE	3	1.19	0.2677	3	4.33333	0.0896333	3.14333	9.10782	0.00080607
10386058	chr11	55208003	55233368	33	NM_009242 // RefSeq // Mus musculus secreted acidic cysteine rich glycoprotein (Sparc), mRNA. // chr11 // 100 // 100 // 33 // 33 // 0 /// ENSMUST00000018737 // ENSEMBL // SPARC gene:ENSMUSG00000018593 // chr11 // 100 // 88 // 29 // 29 // 0 /// BC004638 // GenBank // Mus musculus secreted acidic cysteine rich glycoprotein, mRNA (cDNA clone MGC:6232 IMAGE:3586402), complete cds. // chr11 // 100 // …	NM_009242 // Mm.291442 // adipose tissue| bladder| blood| bone| bone marrow| brain| connective tissue| dorsal root ganglion| embryonic tissue| extraembryonic tissue| eye| fertilized ovum| heart| inner ear| intestine| joint| kidney| liver| lung| lymph node| mammary gland| molar| muscle| nasopharynx| ovary| pancreas| pineal gland| pituitary gland| prostate| salivary gland| skin| spinal cord| spleen…	---	chr11	33	NM_009242 // RefSeq // Mus musculus secreted acidic cysteine rich glycoprotein (Sparc), mRNA. // chr11 // 100 // 100 // 33 // 33 // 0 /// ENSMUST00000018737 // ENSEMBL // SPARC gene:ENSMUSG00000018593 // chr11 // 100 // 88 // 29 // 29 // 0 /// BC004638 // GenBank // Mus musculus secreted acidic cysteine rich glycoprotein, mRNA (cDNA clone MGC:6232 IMAGE:3586402), complete cds. // chr11 // 100 // …	NM_009242 // Mm.291442 // adipose tissue| bladder| blood| bone| bone marrow| brain| connective tissue| dorsal root ganglion| embryonic tissue| extraembryonic tissue| eye| fertilized ovum| heart| inner ear| intestine| joint| kidney| liver| lung| lymph node| mammary gland| molar| muscle| nasopharynx| ovary| pancreas| pineal gland| pituitary gland| prostate| salivary gland| skin| spinal cord| spleen…	NM_009242 // GO:0007169 // transmembrane receptor protein tyrosine kinase signaling pathway // non-traceable author statement /// NM_009242 // GO:0042127 // regulation of cell proliferation // inferred from genetic interaction /// ENSMUST00000018737 // GO:0007169 // transmembrane receptor protein tyrosine kinase signaling pathway // non-traceable author statement /// ENSMUST00000018737 // GO:0042…	---	TRUE	3	1.14333	0.100133	3	4.76	4.3363	3.61667	2.97408	0.0409785
10517081	chr4	133194134	133194598	8	XM_620107 // RefSeq // PREDICTED: Mus musculus similar to ribosomal protein (LOC545683), mRNA. // chr4 // 100 // 100 // 8 // 8 // 0 /// ENSMUST00000119668 // ENSEMBL // cdna:pseudogene chromosome:NCBIM37:4:133194125:133194598:-1 gene:ENSMUSG00000083885 // chr4 // 100 // 100 // 8 // 8 // 0 /// GENSCAN00000040349 // ENSEMBL // cdna:Genscan chromosome:NCBIM37:4:133188990:133226242:-1 // chr4 // 100 …	---	---	chr4	8	XM_620107 // RefSeq // PREDICTED: Mus musculus similar to ribosomal protein (LOC545683), mRNA. // chr4 // 100 // 100 // 8 // 8 // 0 /// ENSMUST00000119668 // ENSEMBL // cdna:pseudogene chromosome:NCBIM37:4:133194125:133194598:-1 gene:ENSMUSG00000083885 // chr4 // 100 // 100 // 8 // 8 // 0 /// GENSCAN00000040349 // ENSEMBL // cdna:Genscan chromosome:NCBIM37:4:133188990:133226242:-1 // chr4 // 100 …	---	---	---	TRUE	3	3.60333	0.230533	3	5.60667	0.733033	2.00333	3.53487	0.0241246
10341652	---	0	0	4	--- // --- // pos_control // --- // --- // --- // --- // --- // ---	---	---	---	4	--- // --- // pos_control // --- // --- // --- // --- // --- // ---	---	---	---	TRUE	3	2.69667	0.284633	3	4.84667	1.34903	2.15	2.91352	0.0435248
10490246	chr2	174958426	174958823	25	ENSMUST00000108932 // ENSEMBL // Novel KRAB box and zinc finger, C2H2 type domain containing protein gene:ENSMUSG00000078862 // chr2 // 100 // 100 // 25 // 25 // 0 /// ENSMUST00000108930 // ENSEMBL // Novel KRAB box and zinc finger, C2H2 type domain containing protein gene:ENSMUSG00000078862 // chr2 // 100 // 100 // 25 // 25 // 0 /// ENSMUST00000109061 // ENSEMBL // cdna:known chromosome:NCBIM37:…	ENSMUST00000108932 // Mm.441314 // brain| eye| liver| prostate| thymus| fetus| juvenile| adult /// ENSMUST00000108930 // Mm.441314 // brain| eye| liver| prostate| thymus| fetus| juvenile| adult	---	chr2	25	ENSMUST00000108932 // ENSEMBL // Novel KRAB box and zinc finger, C2H2 type domain containing protein gene:ENSMUSG00000078862 // chr2 // 100 // 100 // 25 // 25 // 0 /// ENSMUST00000108930 // ENSEMBL // Novel KRAB box and zinc finger, C2H2 type domain containing protein gene:ENSMUSG00000078862 // chr2 // 100 // 100 // 25 // 25 // 0 /// ENSMUST00000109061 // ENSEMBL // cdna:known chromosome:NCBIM37:…	ENSMUST00000108932 // Mm.441314 // brain| eye| liver| prostate| thymus| fetus| juvenile| adult /// ENSMUST00000108930 // Mm.441314 // brain| eye| liver| prostate| thymus| fetus| juvenile| adult	BC079554 // GO:0006350 // transcription // inferred from electronic annotation /// BC079554 // GO:0006350 // transcription // inferred from electronic annotation /// BC079554 // GO:0006350 // transcription // inferred from electronic annotation /// BC042711 // GO:0006350 // transcription // inferred from electronic annotation /// XM_902322 // GO:0006350 // transcription // inferred from electroni…	---	TRUE	3	2.14667	1.90573	3	5.29333	0.462433	3.14667	3.54165	0.0239779
10576152	chr8	125135546	125139491	26	NM_021502 // RefSeq // Mus musculus trafficking protein particle complex 2-like (Trappc2l), mRNA. // chr8 // 96 // 100 // 25 // 26 // 0 /// ENSMUST00000015157 // ENSEMBL // Trafficking protein particle complex subunit 2-like protein gene:ENSMUSG00000015013 // chr8 // 100 // 100 // 26 // 26 // 0 /// BC028502 // GenBank // Mus musculus trafficking protein particle complex 2-like, mRNA (cDNA clone M…	NM_021502 // Mm.38746 // bladder| blood| brain| connective tissue| embryonic tissue| eye| heart| inner ear| intestine| kidney| liver| mammary gland| muscle| pancreas| pituitary gland| prostate| stomach| testis| thymus| thyroid| tongue| uterus| blastocyst| organogenesis| fetus| neonate| juvenile| adult /// ENSMUST00000015157 // Mm.38746 // bladder| blood| brain| connective tissue| embryonic tissue…	---	chr8	26	NM_021502 // RefSeq // Mus musculus trafficking protein particle complex 2-like (Trappc2l), mRNA. // chr8 // 96 // 100 // 25 // 26 // 0 /// ENSMUST00000015157 // ENSEMBL // Trafficking protein particle complex subunit 2-like protein gene:ENSMUSG00000015013 // chr8 // 100 // 100 // 26 // 26 // 0 /// BC028502 // GenBank // Mus musculus trafficking protein particle complex 2-like, mRNA (cDNA clone M…	NM_021502 // Mm.38746 // bladder| blood| brain| connective tissue| embryonic tissue| eye| heart| inner ear| intestine| kidney| liver| mammary gland| muscle| pancreas| pituitary gland| prostate| stomach| testis| thymus| thyroid| tongue| uterus| blastocyst| organogenesis| fetus| neonate| juvenile| adult /// ENSMUST00000015157 // Mm.38746 // bladder| blood| brain| connective tissue| embryonic tissue…	NM_021502 // GO:0006888 // ER to Golgi vesicle-mediated transport // inferred from electronic annotation /// ENSMUST00000015157 // GO:0006888 // ER to Golgi vesicle-mediated transport // inferred from electronic annotation /// BC028502 // GO:0006888 // ER to Golgi vesicle-mediated transport // inferred from electronic annotation	---	TRUE	3	3.91	1.3417	3	7.29667	0.204633	3.38667	4.71717	0.00919079
10407319	chr13	116943968	116944379	26	NM_001005859 // RefSeq // Mus musculus ribosomal protein L34 (Rpl34), transcript variant 2, mRNA. // chr13 // 69 // 100 // 18 // 26 // 0 /// NM_026724 // RefSeq // Mus musculus ribosomal protein L34 (Rpl34), transcript variant 1, mRNA. // chr13 // 68 // 96 // 17 // 25 // 0 /// BC100360 // GenBank // Mus musculus ribosomal protein L34, mRNA (cDNA clone MGC:117759 IMAGE:30847080), complete cds. // …	NM_001005859 // Mm.140568 // adipose tissue| bladder| blood| bone marrow| brain| connective tissue| embryonic tissue| extraembryonic tissue| eye| heart| inner ear| intestine| kidney| liver| lung| lymph node| mammary gland| molar| muscle| olfactory mucosa| ovary| pancreas| prostate| skin| spleen| stomach| testis| thymus| tongue|oocyte| cleavage| morula| blastocyst| egg cylinder| gastrula| organoge…	NM_001005859 // GenMAPP // Ribosomal_Proteins /// BC100360 // GenMAPP // Ribosomal_Proteins	chr13	26	NM_001005859 // RefSeq // Mus musculus ribosomal protein L34 (Rpl34), transcript variant 2, mRNA. // chr13 // 69 // 100 // 18 // 26 // 0 /// NM_026724 // RefSeq // Mus musculus ribosomal protein L34 (Rpl34), transcript variant 1, mRNA. // chr13 // 68 // 96 // 17 // 25 // 0 /// BC100360 // GenBank // Mus musculus ribosomal protein L34, mRNA (cDNA clone MGC:117759 IMAGE:30847080), complete cds. // …	NM_001005859 // Mm.140568 // adipose tissue| bladder| blood| bone marrow| brain| connective tissue| embryonic tissue| extraembryonic tissue| eye| heart| inner ear| intestine| kidney| liver| lung| lymph node| mammary gland| molar| muscle| olfactory mucosa| ovary| pancreas| prostate| skin| spleen| stomach| testis| thymus| tongue|oocyte| cleavage| morula| blastocyst| egg cylinder| gastrula| organoge…	NM_001005859 // GO:0006412 // translation // inferred from electronic annotation /// NM_001005859 // GO:0008150 // biological_process // no biological data available /// NM_026724 // GO:0006412 // translation // inferred from electronic annotation /// NM_026724 // GO:0008150 // biological_process // no biological data available /// BC100360 // GO:0006412 // translation // inferred from electronic…	NM_001005859 // GenMAPP // Ribosomal_Proteins /// BC100360 // GenMAPP // Ribosomal_Proteins	TRUE	3	6.82667	0.642533	3	9.61667	0.252133	2.79	5.10898	0.00693908
10391410	chr11	101147266	101163581	37	NM_019584 // RefSeq // Mus musculus beclin 1, autophagy related (Becn1), mRNA. // chr11 // 100 // 95 // 35 // 35 // 0 /// NM_026562 // RefSeq // Mus musculus cyclin N-terminal domain containing 1 (Cntd1), mRNA. // chr11 // 100 // 8 // 3 // 3 // 0 /// ENSMUST00000041403 // ENSEMBL // Putative uncharacterized protein gene:ENSMUSG00000035086 // chr11 // 100 // 95 // 35 // 35 // 0 /// ENSMUST00000103…	NM_019584 // Mm.178947 // blood| bone| bone marrow| brain| connective tissue| dorsal root ganglion| embryonic tissue| extraembryonic tissue| eye| fertilized ovum| heart| inner ear| intestine| kidney| liver| lung| lymph node| mammary gland| molar| muscle| nasopharynx| ovary| pancreas| pituitary gland| salivary gland| skin| spinal cord| spleen| stomach| testis| thymus| tongue| uterus| vagina|oocyte…	---	chr11	37	NM_019584 // RefSeq // Mus musculus beclin 1, autophagy related (Becn1), mRNA. // chr11 // 100 // 95 // 35 // 35 // 0 /// NM_026562 // RefSeq // Mus musculus cyclin N-terminal domain containing 1 (Cntd1), mRNA. // chr11 // 100 // 8 // 3 // 3 // 0 /// ENSMUST00000041403 // ENSEMBL // Putative uncharacterized protein gene:ENSMUSG00000035086 // chr11 // 100 // 95 // 35 // 35 // 0 /// ENSMUST00000103…	NM_019584 // Mm.178947 // blood| bone| bone marrow| brain| connective tissue| dorsal root ganglion| embryonic tissue| extraembryonic tissue| eye| fertilized ovum| heart| inner ear| intestine| kidney| liver| lung| lymph node| mammary gland| molar| muscle| nasopharynx| ovary| pancreas| pituitary gland| salivary gland| skin| spinal cord| spleen| stomach| testis| thymus| tongue| uterus| vagina|oocyte…	NM_019584 // GO:0006914 // autophagy // inferred from direct assay /// NM_019584 // GO:0006914 // autophagy // inferred from mutant phenotype /// NM_019584 // GO:0008285 // negative regulation of cell proliferation // inferred from direct assay /// NM_019584 // GO:0009615 // response to virus // inferred from electronic annotation /// NM_019584 // GO:0016239 // positive regulation of macroautopha…	---	TRUE	3	4.83333	1.42623	3	2.46	0.6993	-2.37333	-2.81959	0.0478482
10343056	---	0	0	4	--- // --- // neg_control // --- // --- // --- // --- // --- // ---	---	---	---	4	--- // --- // neg_control // --- // --- // --- // --- // --- // ---	---	---	---	TRUE	3	5.04	1.4749	3	2.06	1.8109	-2.98	-2.84745	0.0465155
10391669	chr11	102264459	102268822	27	NM_026542 // RefSeq // Mus musculus solute carrier family 25, member 39 (Slc25a39), mRNA. // chr11 // 100 // 96 // 26 // 26 // 0 /// ENSMUST00000018821 // ENSEMBL // Solute carrier family 25 member 39 gene:ENSMUSG00000018677 // chr11 // 100 // 100 // 27 // 27 // 0 /// BC115661 // GenBank // Mus musculus solute carrier family 25, member 39, mRNA (cDNA clone MGC:144572 IMAGE:40103267), complete cds…	NM_026542 // Mm.44226 // bladder| bone| bone marrow| brain| connective tissue| dorsal root ganglion| embryonic tissue| extraembryonic tissue| eye| heart| inner ear| intestine| joint| kidney| liver| lung| lymph node| mammary gland| muscle| ovary| pancreas| pineal gland| pituitary gland| salivary gland| skin| spinal cord| spleen| stomach| testis| thymus| thyroid| tongue| uterus| cleavage| morula| b…	---	chr11	27	NM_026542 // RefSeq // Mus musculus solute carrier family 25, member 39 (Slc25a39), mRNA. // chr11 // 100 // 96 // 26 // 26 // 0 /// ENSMUST00000018821 // ENSEMBL // Solute carrier family 25 member 39 gene:ENSMUSG00000018677 // chr11 // 100 // 100 // 27 // 27 // 0 /// BC115661 // GenBank // Mus musculus solute carrier family 25, member 39, mRNA (cDNA clone MGC:144572 IMAGE:40103267), complete cds…	NM_026542 // Mm.44226 // bladder| bone| bone marrow| brain| connective tissue| dorsal root ganglion| embryonic tissue| extraembryonic tissue| eye| heart| inner ear| intestine| joint| kidney| liver| lung| lymph node| mammary gland| muscle| ovary| pancreas| pineal gland| pituitary gland| salivary gland| skin| spinal cord| spleen| stomach| testis| thymus| thyroid| tongue| uterus| cleavage| morula| b…	NM_026542 // GO:0006810 // transport // inferred from electronic annotation /// ENSMUST00000018821 // GO:0006810 // transport // inferred from electronic annotation /// BC115661 // GO:0006810 // transport // inferred from electronic annotation /// ENSMUST00000107098 // GO:0006810 // transport // inferred from electronic annotation	---	TRUE	3	7.05333	1.02903	3	4.96333	0.423333	-2.09	-3.00378	0.0397932
10450063	chr17	34088944	34092586	58	NM_011296 // RefSeq // Mus musculus ribosomal protein S18 (Rps18), mRNA. // chr17 // 100 // 100 // 58 // 58 // 0 /// ENSMUST00000008812 // ENSEMBL // 40S ribosomal protein S18 gene:ENSMUSG00000008668 // chr17 // 100 // 100 // 58 // 58 // 0 /// M76763 // GenBank // Mus musculus ribosomal protein (Ke-3) mRNA, complete cds. // chr17 // 100 // 100 // 58 // 58 // 0 /// ENSMUST00000091363 // ENSEMBL //…	NM_011296 // Mm.324762 // blood| bone| bone marrow| brain| embryonic tissue| extraembryonic tissue| eye| heart| inner ear| intestine| kidney| liver| lung| mammary gland| muscle| pancreas| prostate| salivary gland| skin| spleen| stomach| testis| thymus| thyroid| tongue| blastocyst| gastrula| organogenesis| fetus| neonate| juvenile| adult /// ENSMUST00000008812 // Mm.324762 // blood| bone| bone mar…	---	chr17	58	NM_011296 // RefSeq // Mus musculus ribosomal protein S18 (Rps18), mRNA. // chr17 // 100 // 100 // 58 // 58 // 0 /// ENSMUST00000008812 // ENSEMBL // 40S ribosomal protein S18 gene:ENSMUSG00000008668 // chr17 // 100 // 100 // 58 // 58 // 0 /// M76763 // GenBank // Mus musculus ribosomal protein (Ke-3) mRNA, complete cds. // chr17 // 100 // 100 // 58 // 58 // 0 /// ENSMUST00000091363 // ENSEMBL //…	NM_011296 // Mm.324762 // blood| bone| bone marrow| brain| embryonic tissue| extraembryonic tissue| eye| heart| inner ear| intestine| kidney| liver| lung| mammary gland| muscle| pancreas| prostate| salivary gland| skin| spleen| stomach| testis| thymus| thyroid| tongue| blastocyst| gastrula| organogenesis| fetus| neonate| juvenile| adult /// ENSMUST00000008812 // Mm.324762 // blood| bone| bone mar…	NM_011296 // GO:0006412 // translation // inferred from electronic annotation /// ENSMUST00000008812 // GO:0006412 // translation // inferred from electronic annotation /// M76763 // GO:0006412 // translation // inferred from electronic annotation	---	TRUE	3	8.39667	0.533434	3	10.7333	0.142433	2.33667	4.92297	0.00791257
10362803	chr10	41239306	41250854	25	NM_016898 // RefSeq // Mus musculus CD164 antigen (Cd164), mRNA. // chr10 // 100 // 100 // 25 // 25 // 0 /// ENSMUST00000019962 // ENSEMBL // Putative uncharacterized protein gene:ENSMUSG00000019818 // chr10 // 100 // 100 // 25 // 25 // 0 /// BC005414 // GenBank // Mus musculus CD164 antigen, mRNA (cDNA clone MGC:5693 IMAGE:3600535), complete cds. // chr10 // 100 // 100 // 25 // 25 // 0	NM_016898 // Mm.269815 // adrenal gland| bladder| blood| bone| bone marrow| brain| connective tissue| embryonic tissue| epididymis| extraembryonic tissue| eye| fertilized ovum| heart| inner ear| intestine| joint| kidney| liver| lung| lymph node| mammary gland| muscle| nasopharynx| ovary| pancreas| pituitary gland| prostate| salivary gland| skin| spleen| stomach| testis| thymus| thyroid| uterus|oo…	---	chr10	25	NM_016898 // RefSeq // Mus musculus CD164 antigen (Cd164), mRNA. // chr10 // 100 // 100 // 25 // 25 // 0 /// ENSMUST00000019962 // ENSEMBL // Putative uncharacterized protein gene:ENSMUSG00000019818 // chr10 // 100 // 100 // 25 // 25 // 0 /// BC005414 // GenBank // Mus musculus CD164 antigen, mRNA (cDNA clone MGC:5693 IMAGE:3600535), complete cds. // chr10 // 100 // 100 // 25 // 25 // 0	NM_016898 // Mm.269815 // adrenal gland| bladder| blood| bone| bone marrow| brain| connective tissue| embryonic tissue| epididymis| extraembryonic tissue| eye| fertilized ovum| heart| inner ear| intestine| joint| kidney| liver| lung| lymph node| mammary gland| muscle| nasopharynx| ovary| pancreas| pituitary gland| prostate| salivary gland| skin| spleen| stomach| testis| thymus| thyroid| uterus|oo…	NM_016898 // GO:0007155 // cell adhesion // not recorded /// NM_016898 // GO:0007157 // heterophilic cell adhesion // not recorded /// ENSMUST00000019962 // GO:0007155 // cell adhesion // not recorded /// ENSMUST00000019962 // GO:0007157 // heterophilic cell adhesion // not recorded /// BC005414 // GO:0007155 // cell adhesion // not recorded /// BC005414 // GO:0007157 // heterophilic cell adhesio…	---	TRUE	3	4.5	1.0051	3	2.25	0.5725	-2.25	-3.10274	0.0361252
10548661	chr6	132477833	132478000	8	---	---	---	chr6	8	---	---	---	---	TRUE	3	3.49667	0.0380334	3	5.66	0.1291	2.16333	9.16542	0.000786753
10605319	chrX	71612740	71613866	26	NM_145405 // RefSeq // Mus musculus ubiquitin-like 4 (Ubl4), mRNA. // chrX // 100 // 100 // 26 // 26 // 0 /// ENSMUST00000015434 // ENSEMBL // Ubiquitin-like protein 4A gene:ENSMUSG00000015290 // chrX // 100 // 100 // 26 // 26 // 0 /// BC010817 // GenBank // Mus musculus ubiquitin-like 4, mRNA (cDNA clone MGC:19132 IMAGE:4215699), complete cds. // chrX // 100 // 100 // 26 // 26 // 0 /// EU599043 …	NM_145405 // Mm.3979 // bone marrow| brain| connective tissue| embryonic tissue| extraembryonic tissue| eye| heart| inner ear| intestine| joint| kidney| liver| lung| lymph node| mammary gland| muscle| nasopharynx| pancreas| pituitary gland| prostate| salivary gland| skin| spinal cord| spleen| testis| thymus| tongue| uterus| blastocyst| organogenesis| fetus| neonate| juvenile| adult /// ENSMUST000…	---	chrX	26	NM_145405 // RefSeq // Mus musculus ubiquitin-like 4 (Ubl4), mRNA. // chrX // 100 // 100 // 26 // 26 // 0 /// ENSMUST00000015434 // ENSEMBL // Ubiquitin-like protein 4A gene:ENSMUSG00000015290 // chrX // 100 // 100 // 26 // 26 // 0 /// BC010817 // GenBank // Mus musculus ubiquitin-like 4, mRNA (cDNA clone MGC:19132 IMAGE:4215699), complete cds. // chrX // 100 // 100 // 26 // 26 // 0 /// EU599043 …	NM_145405 // Mm.3979 // bone marrow| brain| connective tissue| embryonic tissue| extraembryonic tissue| eye| heart| inner ear| intestine| joint| kidney| liver| lung| lymph node| mammary gland| muscle| nasopharynx| pancreas| pituitary gland| prostate| salivary gland| skin| spinal cord| spleen| testis| thymus| tongue| uterus| blastocyst| organogenesis| fetus| neonate| juvenile| adult /// ENSMUST000…	NM_145405 // GO:0006464 // protein modification process // inferred from electronic annotation /// ENSMUST00000015434 // GO:0006464 // protein modification process // inferred from electronic annotation /// BC010817 // GO:0006464 // protein modification process // inferred from electronic annotation	---	TRUE	3	1.39	0.0921	3	5.17667	1.08813	3.78667	6.03718	0.00379558
10368229	chr10	22423685	22451184	29	NM_011603 // RefSeq // Mus musculus TATA box binding protein-like 1 (Tbpl1), mRNA. // chr10 // 100 // 90 // 26 // 26 // 0 /// ENSMUST00000095794 // ENSEMBL // TATA box-binding protein-like protein 1 gene:ENSMUSG00000071359 // chr10 // 100 // 72 // 21 // 21 // 0 /// BC033926 // GenBank // Mus musculus TATA box binding protein-like 1, mRNA (cDNA clone MGC:41136 IMAGE:1382180), complete cds. // chr1…	NM_011603 // Mm.86670 // blood| bone| bone marrow| brain| connective tissue| embryonic tissue| extraembryonic tissue| eye| heart| inner ear| joint| kidney| liver| lung| mammary gland| ovary| pancreas| pituitary gland| skin| spinal cord| spleen| testis| thymus|oocyte| cleavage| blastocyst| gastrula| organogenesis| fetus| neonate| juvenile| adult /// ENSMUST00000095794 // Mm.86670 // blood| bone| b…	---	chr10	29	NM_011603 // RefSeq // Mus musculus TATA box binding protein-like 1 (Tbpl1), mRNA. // chr10 // 100 // 90 // 26 // 26 // 0 /// ENSMUST00000095794 // ENSEMBL // TATA box-binding protein-like protein 1 gene:ENSMUSG00000071359 // chr10 // 100 // 72 // 21 // 21 // 0 /// BC033926 // GenBank // Mus musculus TATA box binding protein-like 1, mRNA (cDNA clone MGC:41136 IMAGE:1382180), complete cds. // chr1…	NM_011603 // Mm.86670 // blood| bone| bone marrow| brain| connective tissue| embryonic tissue| extraembryonic tissue| eye| heart| inner ear| joint| kidney| liver| lung| mammary gland| ovary| pancreas| pituitary gland| skin| spinal cord| spleen| testis| thymus|oocyte| cleavage| blastocyst| gastrula| organogenesis| fetus| neonate| juvenile| adult /// ENSMUST00000095794 // Mm.86670 // blood| bone| b…	NM_011603 // GO:0001675 // acrosome assembly // inferred from mutant phenotype /// NM_011603 // GO:0006235 // dTTP biosynthetic process // inferred from mutant phenotype /// NM_011603 // GO:0006355 // regulation of transcription, DNA-dependent // inferred from electronic annotation /// NM_011603 // GO:0006367 // transcription initiation from RNA polymerase II promoter // inferred from electronic …	---	TRUE	3	3.62333	0.134033	3	1.52333	0.182433	-2.1	-6.4657	0.00294728
10421972	chr14	99393089	99393537	35	NM_019865 // RefSeq // Mus musculus ribosomal protein L36A (Rpl36a), mRNA. // chr14 // 89 // 100 // 31 // 35 // 0 /// BC086777 // GenBank // Mus musculus ribosomal protein L36A, mRNA (cDNA clone MGC:102057 IMAGE:6410876), complete cds. // chr14 // 66 // 100 // 23 // 35 // 0 /// ENSMUST00000113211 // ENSEMBL // cdna:known chromosome:NCBIM37:X:131120193:131122595:1 gene:ENSMUSG00000079435 // chr14 …	NM_019865 // Mm.286408 // blood| bone| bone marrow| brain| connective tissue| embryonic tissue| extraembryonic tissue| eye| heart| inner ear| intestine| kidney| liver| lung| lymph node| mammary gland| molar| muscle| ovary| pancreas| prostate| spleen| stomach| testis| thymus| thyroid| tongue| cleavage| blastocyst| organogenesis| fetus| neonate| juvenile| adult /// BC086777 // Mm.286408 // blood| b…	---	chr14	35	NM_019865 // RefSeq // Mus musculus ribosomal protein L36A (Rpl36a), mRNA. // chr14 // 89 // 100 // 31 // 35 // 0 /// BC086777 // GenBank // Mus musculus ribosomal protein L36A, mRNA (cDNA clone MGC:102057 IMAGE:6410876), complete cds. // chr14 // 66 // 100 // 23 // 35 // 0 /// ENSMUST00000113211 // ENSEMBL // cdna:known chromosome:NCBIM37:X:131120193:131122595:1 gene:ENSMUSG00000079435 // chr14 …	NM_019865 // Mm.286408 // blood| bone| bone marrow| brain| connective tissue| embryonic tissue| extraembryonic tissue| eye| heart| inner ear| intestine| kidney| liver| lung| lymph node| mammary gland| molar| muscle| ovary| pancreas| prostate| spleen| stomach| testis| thymus| thyroid| tongue| cleavage| blastocyst| organogenesis| fetus| neonate| juvenile| adult /// BC086777 // Mm.286408 // blood| b…	NM_019865 // GO:0008150 // biological_process // no biological data available /// BC086777 // GO:0008150 // biological_process // no biological data available /// BC086777 // GO:0008150 // biological_process // no biological data available	---	TRUE	3	7.21333	2.10013	3	9.81333	0.0312334	2.6	3.08464	0.0367652
10518167	chr4	143201561	143201980	31	NM_025432 // RefSeq // Mus musculus trafficking protein particle complex 2 (Trappc2), mRNA. // chr4 // 97 // 97 // 29 // 30 // 0 /// ENSMUST00000112196 // ENSEMBL // Trafficking protein particle complex subunit 2 gene:ENSMUSG00000079317 // chr4 // 97 // 97 // 29 // 30 // 0 /// ENSMUST00000112194 // ENSEMBL // Trafficking protein particle complex subunit 2 gene:ENSMUSG00000079317 // chr4 // 97 // …	NM_025432 // Mm.279752 // blood| bone marrow| brain| dorsal root ganglion| embryonic tissue| extraembryonic tissue| eye| heart| intestine| kidney| mammary gland| ovary| pancreas| pituitary gland| prostate| salivary gland| skin| spinal cord| stomach| testis| thymus|oocyte| organogenesis| fetus| neonate| juvenile| adult /// NM_025432 // Mm.477034 // brain| embryonic tissue| stomach| testis| fetus| …	---	chr4	31	NM_025432 // RefSeq // Mus musculus trafficking protein particle complex 2 (Trappc2), mRNA. // chr4 // 97 // 97 // 29 // 30 // 0 /// ENSMUST00000112196 // ENSEMBL // Trafficking protein particle complex subunit 2 gene:ENSMUSG00000079317 // chr4 // 97 // 97 // 29 // 30 // 0 /// ENSMUST00000112194 // ENSEMBL // Trafficking protein particle complex subunit 2 gene:ENSMUSG00000079317 // chr4 // 97 // …	NM_025432 // Mm.279752 // blood| bone marrow| brain| dorsal root ganglion| embryonic tissue| extraembryonic tissue| eye| heart| intestine| kidney| mammary gland| ovary| pancreas| pituitary gland| prostate| salivary gland| skin| spinal cord| stomach| testis| thymus|oocyte| organogenesis| fetus| neonate| juvenile| adult /// NM_025432 // Mm.477034 // brain| embryonic tissue| stomach| testis| fetus| …	---	---	TRUE	3	8.81333	0.0312334	3	5.10667	0.980434	-3.70667	-6.38301	0.00309122
10531323	chr5	92481189	92512731	37	NM_011816 // RefSeq // Mus musculus GTPase activating protein (SH3 domain) binding protein 2 (G3bp2), transcript variant 1, mRNA. // chr5 // 100 // 100 // 37 // 37 // 0 /// NM_001080794 // RefSeq // Mus musculus GTPase activating protein (SH3 domain) binding protein 2 (G3bp2), transcript variant 2, mRNA. // chr5 // 100 // 95 // 35 // 35 // 0 /// NM_001080797 // RefSeq // Mus musculus GTPase activ…	NM_011816 // Mm.290530 // adipose tissue| adrenal gland| blood| bone| bone marrow| brain| connective tissue| dorsal root ganglion| embryonic tissue| extraembryonic tissue| eye| fertilized ovum| heart| inner ear| intestine| joint| kidney| liver| lung| lymph node| mammary gland| muscle| nasopharynx| ovary| pancreas| pituitary gland| prostate| skin| spinal cord| spleen| stomach| sympathetic ganglion…	NM_011816 // GenMAPP // mRNA_processing_binding_Reactome /// NM_001080795 // GenMAPP // mRNA_processing_binding_Reactome /// AF145285 // GenMAPP // mRNA_processing_binding_Reactome	chr5	37	NM_011816 // RefSeq // Mus musculus GTPase activating protein (SH3 domain) binding protein 2 (G3bp2), transcript variant 1, mRNA. // chr5 // 100 // 100 // 37 // 37 // 0 /// NM_001080794 // RefSeq // Mus musculus GTPase activating protein (SH3 domain) binding protein 2 (G3bp2), transcript variant 2, mRNA. // chr5 // 100 // 95 // 35 // 35 // 0 /// NM_001080797 // RefSeq // Mus musculus GTPase activ…	NM_011816 // Mm.290530 // adipose tissue| adrenal gland| blood| bone| bone marrow| brain| connective tissue| dorsal root ganglion| embryonic tissue| extraembryonic tissue| eye| fertilized ovum| heart| inner ear| intestine| joint| kidney| liver| lung| lymph node| mammary gland| muscle| nasopharynx| ovary| pancreas| pituitary gland| prostate| skin| spinal cord| spleen| stomach| sympathetic ganglion…	NM_011816 // GO:0006810 // transport // inferred from electronic annotation /// NM_011816 // GO:0007264 // small GTPase mediated signal transduction // not recorded /// NM_011816 // GO:0051028 // mRNA transport // inferred from electronic annotation /// NM_001080794 // GO:0006810 // transport // inferred from electronic annotation /// NM_001080794 // GO:0007264 // small GTPase mediated signal tra…	NM_011816 // GenMAPP // mRNA_processing_binding_Reactome /// NM_001080795 // GenMAPP // mRNA_processing_binding_Reactome /// AF145285 // GenMAPP // mRNA_processing_binding_Reactome	TRUE	3	3.25	0.3577	3	0.74	0.0643	-2.51	-6.69234	0.00259304
10444041	chr17	33961536	33975259	23	NM_023202 // RefSeq // Mus musculus NADH dehydrogenase (ubiquinone) 1 alpha subcomplex, 7 (B14.5a) (Ndufa7), mRNA. // chr17 // 100 // 87 // 23 // 20 // 0 /// ENSMUST00000048249 // ENSEMBL // NADH dehydrogenase [ubiquinone] 1 alpha subcomplex subunit 7 gene:ENSMUSG00000041881 // chr17 // 100 // 87 // 23 // 20 // 0 /// BC052817 // GenBank // Mus musculus NADH dehydrogenase (ubiquinone) 1 alpha subc…	NM_023202 // Mm.29513 // adipose tissue| bone marrow| brain| embryonic tissue| extraembryonic tissue| eye| heart| intestine| kidney| liver| lymph node| mammary gland| muscle| ovary| pancreas| prostate| spleen| stomach| testis| thymus| thyroid| tongue| blastocyst| egg cylinder| organogenesis| fetus| neonate| juvenile| adult /// ENSMUST00000048249 // Mm.29513 // adipose tissue| bone marrow| brain| …	NM_023202 // GenMAPP // Electron_Transport_Chain /// BC052817 // GenMAPP // Electron_Transport_Chain	chr17	23	NM_023202 // RefSeq // Mus musculus NADH dehydrogenase (ubiquinone) 1 alpha subcomplex, 7 (B14.5a) (Ndufa7), mRNA. // chr17 // 100 // 87 // 23 // 20 // 0 /// ENSMUST00000048249 // ENSEMBL // NADH dehydrogenase [ubiquinone] 1 alpha subcomplex subunit 7 gene:ENSMUSG00000041881 // chr17 // 100 // 87 // 23 // 20 // 0 /// BC052817 // GenBank // Mus musculus NADH dehydrogenase (ubiquinone) 1 alpha subc…	NM_023202 // Mm.29513 // adipose tissue| bone marrow| brain| embryonic tissue| extraembryonic tissue| eye| heart| intestine| kidney| liver| lymph node| mammary gland| muscle| ovary| pancreas| prostate| spleen| stomach| testis| thymus| thyroid| tongue| blastocyst| egg cylinder| organogenesis| fetus| neonate| juvenile| adult /// ENSMUST00000048249 // Mm.29513 // adipose tissue| bone marrow| brain| …	NM_023202 // GO:0006810 // transport // inferred from electronic annotation /// NM_023202 // GO:0022900 // electron transport chain // inferred from electronic annotation /// NM_023202 // GO:0042773 // ATP synthesis coupled electron transport // inferred from electronic annotation /// ENSMUST00000048249 // GO:0006810 // transport // inferred from electronic annotation /// ENSMUST00000048249 // GO…	NM_023202 // GenMAPP // Electron_Transport_Chain /// BC052817 // GenMAPP // Electron_Transport_Chain	TRUE	3	6.38667	0.712133	3	8.51667	0.150233	2.13	3.97278	0.0165003
10498058	chr3	51208599	51212877	28	NM_025523 // RefSeq // Mus musculus NADH dehydrogenase (ubiquinone) 1, subcomplex unknown, 1 (Ndufc1), mRNA. // chr3 // 100 // 86 // 24 // 24 // 0 /// ENSMUST00000038108 // ENSEMBL // NADH dehydrogenase [ubiquinone] 1 subunit C1, mitochondrial gene:ENSMUSG00000037152 // chr3 // 100 // 86 // 24 // 24 // 0 /// BC092141 // GenBank // Mus musculus NADH dehydrogenase (ubiquinone) 1, subcomplex unknown…	NM_025523 // Mm.331007 // blood| bone marrow| brain| embryonic tissue| extraembryonic tissue| eye| heart| inner ear| intestine| joint| kidney| liver| lung| mammary gland| muscle| ovary| pancreas| prostate| skin| spleen| stomach| testis| thymus| tongue| uterus| cleavage| blastocyst| organogenesis| fetus| neonate| juvenile| adult /// ENSMUST00000038108 // Mm.331007 // blood| bone marrow| brain| emb…	---	chr3	28	NM_025523 // RefSeq // Mus musculus NADH dehydrogenase (ubiquinone) 1, subcomplex unknown, 1 (Ndufc1), mRNA. // chr3 // 100 // 86 // 24 // 24 // 0 /// ENSMUST00000038108 // ENSEMBL // NADH dehydrogenase [ubiquinone] 1 subunit C1, mitochondrial gene:ENSMUSG00000037152 // chr3 // 100 // 86 // 24 // 24 // 0 /// BC092141 // GenBank // Mus musculus NADH dehydrogenase (ubiquinone) 1, subcomplex unknown…	NM_025523 // Mm.331007 // blood| bone marrow| brain| embryonic tissue| extraembryonic tissue| eye| heart| inner ear| intestine| joint| kidney| liver| lung| mammary gland| muscle| ovary| pancreas| prostate| skin| spleen| stomach| testis| thymus| tongue| uterus| cleavage| blastocyst| organogenesis| fetus| neonate| juvenile| adult /// ENSMUST00000038108 // Mm.331007 // blood| bone marrow| brain| emb…	NM_025523 // GO:0006810 // transport // inferred from electronic annotation /// NM_025523 // GO:0022900 // electron transport chain // inferred from electronic annotation /// ENSMUST00000038108 // GO:0006810 // transport // inferred from electronic annotation /// ENSMUST00000038108 // GO:0022900 // electron transport chain // inferred from electronic annotation /// BC092141 // GO:0006810 // trans…	---	TRUE	3	6.90333	0.893033	3	9.03333	0.217233	2.13	3.50128	0.0248674
10438445	chr16	19946590	19983109	28	NM_183390 // RefSeq // Mus musculus kelch-like 6 (Drosophila) (Klhl6), mRNA. // chr16 // 96 // 96 // 26 // 27 // 0 /// ENSMUST00000058839 // ENSEMBL // Kelch-like protein 6 gene:ENSMUSG00000043008 // chr16 // 100 // 100 // 28 // 28 // 0 /// BC100568 // GenBank // Mus musculus kelch-like 6 (Drosophila), mRNA (cDNA clone MGC:118659 IMAGE:30073940), complete cds. // chr16 // 96 // 100 // 27 // 28 //…	NM_183390 // Mm.86699 // bone| bone marrow| embryonic tissue| kidney| lymph node| mammary gland| spleen| thymus| uterus| fetus| neonate| juvenile| adult /// ENSMUST00000058839 // Mm.86699 // bone| bone marrow| embryonic tissue| kidney| lymph node| mammary gland| spleen| thymus| uterus| fetus| neonate| juvenile| adult /// BC100568 // Mm.86699 // bone| bone marrow| embryonic tissue| kidney| lymph n…	---	chr16	28	NM_183390 // RefSeq // Mus musculus kelch-like 6 (Drosophila) (Klhl6), mRNA. // chr16 // 96 // 96 // 26 // 27 // 0 /// ENSMUST00000058839 // ENSEMBL // Kelch-like protein 6 gene:ENSMUSG00000043008 // chr16 // 100 // 100 // 28 // 28 // 0 /// BC100568 // GenBank // Mus musculus kelch-like 6 (Drosophila), mRNA (cDNA clone MGC:118659 IMAGE:30073940), complete cds. // chr16 // 96 // 100 // 27 // 28 //…	NM_183390 // Mm.86699 // bone| bone marrow| embryonic tissue| kidney| lymph node| mammary gland| spleen| thymus| uterus| fetus| neonate| juvenile| adult /// ENSMUST00000058839 // Mm.86699 // bone| bone marrow| embryonic tissue| kidney| lymph node| mammary gland| spleen| thymus| uterus| fetus| neonate| juvenile| adult /// BC100568 // Mm.86699 // bone| bone marrow| embryonic tissue| kidney| lymph n…	---	---	TRUE	3	3.90667	1.73963	3	1.18667	0.379633	-2.72	-3.23621	0.0317878
10604187	chrX	35754536	35809632	33	NM_001017959 // RefSeq // Mus musculus lysosomal-associated membrane protein 2 (Lamp2), transcript variant 1, mRNA. // chrX // 100 // 82 // 27 // 27 // 0 /// NM_010685 // RefSeq // Mus musculus lysosomal-associated membrane protein 2 (Lamp2), transcript variant 2, mRNA. // chrX // 100 // 82 // 27 // 27 // 0 /// ENSMUST00000016678 // ENSEMBL // lysosomal membrane glycoprotein 2 isoform 1 gene:ENSM…	NM_001017959 // Mm.486 // adipose tissue| bladder| blood| bone| bone marrow| brain| connective tissue| dorsal root ganglion| embryonic tissue| extraembryonic tissue| eye| heart| inner ear| intestine| joint| kidney| liver| lung| lymph node| mammary gland| molar| muscle| nasopharynx| ovary| oviduct| pancreas| pituitary gland| prostate| salivary gland| skin| spinal cord| spleen| stomach| sympathetic…	---	chrX	33	NM_001017959 // RefSeq // Mus musculus lysosomal-associated membrane protein 2 (Lamp2), transcript variant 1, mRNA. // chrX // 100 // 82 // 27 // 27 // 0 /// NM_010685 // RefSeq // Mus musculus lysosomal-associated membrane protein 2 (Lamp2), transcript variant 2, mRNA. // chrX // 100 // 82 // 27 // 27 // 0 /// ENSMUST00000016678 // ENSEMBL // lysosomal membrane glycoprotein 2 isoform 1 gene:ENSM…	NM_001017959 // Mm.486 // adipose tissue| bladder| blood| bone| bone marrow| brain| connective tissue| dorsal root ganglion| embryonic tissue| extraembryonic tissue| eye| heart| inner ear| intestine| joint| kidney| liver| lung| lymph node| mammary gland| molar| muscle| nasopharynx| ovary| oviduct| pancreas| pituitary gland| prostate| salivary gland| skin| spinal cord| spleen| stomach| sympathetic…	---	---	TRUE	3	7.25667	0.246633	3	3.69333	3.28943	-3.56333	-3.28214	0.0304395
10343135	---	0	0	4	--- // --- // pos_control // --- // --- // --- // --- // --- // ---	---	---	---	4	--- // --- // pos_control // --- // --- // --- // --- // --- // ---	---	---	---	TRUE	3	3.11333	1.07223	3	7.41333	0.267234	4.3	6.43522	0.00299937
10462136	chr19	24950188	24951373	48	NM_007808 // RefSeq // Mus musculus cytochrome c, somatic (Cycs), nuclear gene encoding mitochondrial protein, mRNA. // chr19 // 100 // 100 // 48 // 48 // 0 /// BC094054 // GenBank // Mus musculus cytochrome c, somatic, mRNA (cDNA clone MGC:103179 IMAGE:2865963), complete cds. // chr19 // 100 // 100 // 48 // 48 // 0 /// ENSMUST00000073080 // ENSEMBL // cdna:known chromosome:NCBIM37:19:24950176:24…	NM_007808 // Mm.35389 // blood| bone| bone marrow| brain| connective tissue| embryonic tissue| extraembryonic tissue| eye| heart| inner ear| intestine| joint| kidney| liver| lung| lymph node| mammary gland| molar| muscle| olfactory mucosa| ovary| pancreas| pituitary gland| prostate| salivary gland| skin| spleen| stomach| testis| thymus| thyroid| tongue|oocyte| cleavage| blastocyst| egg cylinder| …	NM_007808 // GenMAPP // Apoptosis /// NM_007808 // GenMAPP // Apoptosis_GenMAPP /// NM_007808 // GenMAPP // Electron_Transport_Chain /// NM_007808 // GenMAPP // Apoptosis_KEGG /// NM_007808 // GenMAPP // HSP70_and_Apoptosis /// BC094054 // GenMAPP // Apoptosis /// BC094054 // GenMAPP // Apoptosis_GenMAPP /// BC094054 // GenMAPP // Electron_Transport_Chain /// BC094054 // GenMAPP // Apoptosis_KEGG…	chr19	48	NM_007808 // RefSeq // Mus musculus cytochrome c, somatic (Cycs), nuclear gene encoding mitochondrial protein, mRNA. // chr19 // 100 // 100 // 48 // 48 // 0 /// BC094054 // GenBank // Mus musculus cytochrome c, somatic, mRNA (cDNA clone MGC:103179 IMAGE:2865963), complete cds. // chr19 // 100 // 100 // 48 // 48 // 0 /// ENSMUST00000073080 // ENSEMBL // cdna:known chromosome:NCBIM37:19:24950176:24…	NM_007808 // Mm.35389 // blood| bone| bone marrow| brain| connective tissue| embryonic tissue| extraembryonic tissue| eye| heart| inner ear| intestine| joint| kidney| liver| lung| lymph node| mammary gland| molar| muscle| olfactory mucosa| ovary| pancreas| pituitary gland| prostate| salivary gland| skin| spleen| stomach| testis| thymus| thyroid| tongue|oocyte| cleavage| blastocyst| egg cylinder| …	NM_007808 // GO:0006810 // transport // inferred from electronic annotation /// NM_007808 // GO:0006915 // apoptosis // inferred from direct assay /// NM_007808 // GO:0008635 // activation of caspase activity by cytochrome c // inferred from mutant phenotype /// NM_007808 // GO:0022900 // electron transport chain // inferred from electronic annotation /// NM_007808 // GO:0042743 // hydrogen perox…	NM_007808 // GenMAPP // Apoptosis /// NM_007808 // GenMAPP // Apoptosis_GenMAPP /// NM_007808 // GenMAPP // Electron_Transport_Chain /// NM_007808 // GenMAPP // Apoptosis_KEGG /// NM_007808 // GenMAPP // HSP70_and_Apoptosis /// BC094054 // GenMAPP // Apoptosis /// BC094054 // GenMAPP // Apoptosis_GenMAPP /// BC094054 // GenMAPP // Electron_Transport_Chain /// BC094054 // GenMAPP // Apoptosis_KEGG…	TRUE	3	4.28	0.7441	3	7.35	2.8483	3.07	2.80548	0.0485399
10343353	---	0	0	4	--- // --- // neg_control // --- // --- // --- // --- // --- // ---	---	---	---	4	--- // --- // neg_control // --- // --- // --- // --- // --- // ---	---	---	---	TRUE	3	2.33333	3.67563	3	6.30333	0.342633	3.97	3.4303	0.0265284
10338327	---	0	0	4	--- // --- // pos_control // --- // --- // --- // --- // --- // ---	---	---	---	4	--- // --- // pos_control // --- // --- // --- // --- // --- // ---	---	---	---	TRUE	3	2.59	0.6748	3	6.47333	0.289433	3.88333	6.84974	0.00237758
10522149	chr5	65928510	65990167	28	NM_016786 // RefSeq // Mus musculus ubiquitin-conjugating enzyme E2K (UBC1 homolog, yeast) (Ube2k), mRNA. // chr5 // 100 // 100 // 28 // 28 // 0 /// ENSMUST00000031105 // ENSEMBL // Ubiquitin-conjugating enzyme E2 K gene:ENSMUSG00000029203 // chr5 // 100 // 82 // 23 // 23 // 0 /// AB011081 // GenBank // Mus musculus mRNA for huntingtin interacting protein-2, complete cds. // chr5 // 100 // 82 // …	NM_016786 // Mm.319512 // bladder| bone marrow| brain| connective tissue| dorsal root ganglion| embryonic tissue| extraembryonic tissue| eye| fertilized ovum| heart| inner ear| intestine| joint| kidney| liver| lung| lymph node| mammary gland| muscle| ovary| pancreas| pineal gland| pituitary gland| prostate| salivary gland| skin| spinal cord| spleen| stomach| sympathetic ganglion| testis| thymus| …	---	chr5	28	NM_016786 // RefSeq // Mus musculus ubiquitin-conjugating enzyme E2K (UBC1 homolog, yeast) (Ube2k), mRNA. // chr5 // 100 // 100 // 28 // 28 // 0 /// ENSMUST00000031105 // ENSEMBL // Ubiquitin-conjugating enzyme E2 K gene:ENSMUSG00000029203 // chr5 // 100 // 82 // 23 // 23 // 0 /// AB011081 // GenBank // Mus musculus mRNA for huntingtin interacting protein-2, complete cds. // chr5 // 100 // 82 // …	NM_016786 // Mm.319512 // bladder| bone marrow| brain| connective tissue| dorsal root ganglion| embryonic tissue| extraembryonic tissue| eye| fertilized ovum| heart| inner ear| intestine| joint| kidney| liver| lung| lymph node| mammary gland| muscle| ovary| pancreas| pineal gland| pituitary gland| prostate| salivary gland| skin| spinal cord| spleen| stomach| sympathetic ganglion| testis| thymus| …	NM_016786 // GO:0019941 // modification-dependent protein catabolic process // inferred from electronic annotation /// NM_016786 // GO:0043687 // post-translational protein modification // inferred from electronic annotation /// NM_016786 // GO:0051246 // regulation of protein metabolic process // inferred from electronic annotation /// ENSMUST00000031105 // GO:0019941 // modification-dependent p…	---	TRUE	3	1.92	0.3348	3	4.25667	0.204433	2.33667	5.51149	0.00528815
10340589	---	0	0	4	--- // --- // pos_control // --- // --- // --- // --- // --- // ---	---	---	---	4	--- // --- // pos_control // --- // --- // --- // --- // --- // ---	---	---	---	TRUE	3	2.97333	0.777733	3	5.76667	0.120033	2.79333	5.10625	0.0069523
10339807	---	0	0	4	--- // --- // pos_control // --- // --- // --- // --- // --- // ---	---	---	---	4	--- // --- // pos_control // --- // --- // --- // --- // --- // ---	---	---	---	TRUE	3	1.55667	0.650433	3	4.71667	0.0862333	3.16	6.37694	0.00310212
10418205	chr14	26987273	27001759	27	NM_207229 // RefSeq // Mus musculus placenta specific 9 (Plac9), mRNA. // chr14 // 100 // 100 // 27 // 27 // 0 /// BC032982 // GenBank // Mus musculus placenta specific 9, mRNA (cDNA clone MGC:41689 IMAGE:1348266), complete cds. // chr14 // 100 // 100 // 27 // 27 // 0 /// ENSMUST00000052286 // ENSEMBL // cdna:known chromosome:NCBIM37:14:26846768:26862134:-1 gene:ENSMUSG00000043248 // chr14 // 100…	NM_207229 // Mm.439926 // bone| brain| connective tissue| embryonic tissue| extraembryonic tissue| heart| inner ear| joint| kidney| liver| lung| mammary gland| skin| spleen| thymus| tongue| morula| blastocyst| fetus| neonate| juvenile| adult /// BC032982 // Mm.439926 // bone| brain| connective tissue| embryonic tissue| extraembryonic tissue| heart| inner ear| joint| kidney| liver| lung| mammary g…	---	chr14	27	NM_207229 // RefSeq // Mus musculus placenta specific 9 (Plac9), mRNA. // chr14 // 100 // 100 // 27 // 27 // 0 /// BC032982 // GenBank // Mus musculus placenta specific 9, mRNA (cDNA clone MGC:41689 IMAGE:1348266), complete cds. // chr14 // 100 // 100 // 27 // 27 // 0 /// ENSMUST00000052286 // ENSEMBL // cdna:known chromosome:NCBIM37:14:26846768:26862134:-1 gene:ENSMUSG00000043248 // chr14 // 100…	NM_207229 // Mm.439926 // bone| brain| connective tissue| embryonic tissue| extraembryonic tissue| heart| inner ear| joint| kidney| liver| lung| mammary gland| skin| spleen| thymus| tongue| morula| blastocyst| fetus| neonate| juvenile| adult /// BC032982 // Mm.439926 // bone| brain| connective tissue| embryonic tissue| extraembryonic tissue| heart| inner ear| joint| kidney| liver| lung| mammary g…	NM_207229 // GO:0008150 // biological_process // no biological data available /// BC032982 // GO:0008150 // biological_process // no biological data available	---	TRUE	3	2.47333	1.11823	3	8.57667	5.64903	6.10333	4.0637	0.0153021
10338153	---	0	0	1	--- // --- // neg_control // --- // --- // --- // --- // --- // ---	---	---	---	1	--- // --- // neg_control // --- // --- // --- // --- // --- // ---	---	---	---	TRUE	3	2.73	0.9751	3	0.343333	0.813033	-2.38667	-3.09138	0.0365253
10343739	---	0	0	2	--- // --- // pos_control // --- // --- // --- // --- // --- // ---	---	---	---	2	--- // --- // pos_control // --- // --- // --- // --- // --- // ---	---	---	---	TRUE	3	8.46667	0.102033	3	5.90667	0.666633	-2.56	-5.05745	0.00719339
10508986	chr4	134024282	134029753	30	NM_019641 // RefSeq // Mus musculus stathmin 1 (Stmn1), mRNA. // chr4 // 100 // 100 // 30 // 30 // 0 /// ENSMUST00000030636 // ENSEMBL // Stathmin gene:ENSMUSG00000028832 // chr4 // 100 // 100 // 30 // 30 // 0 /// ENSMUST00000105868 // ENSEMBL // Stathmin gene:ENSMUSG00000028832 // chr4 // 100 // 67 // 20 // 20 // 0 /// BC031831 // GenBank // Mus musculus stathmin 1, mRNA (cDNA clone MGC:25093 IM…	NM_019641 // Mm.378957 // bone marrow| brain| dorsal root ganglion| embryonic tissue| extraembryonic tissue| eye| fertilized ovum| heart| inner ear| intestine| joint| kidney| liver| lung| lymph node| mammary gland| molar| muscle| olfactory mucosa| ovary| pancreas| pineal gland| pituitary gland| prostate| salivary gland| skin| spinal cord| spleen| stomach| sympathetic ganglion| testis| thymus| thy…	---	chr4	30	NM_019641 // RefSeq // Mus musculus stathmin 1 (Stmn1), mRNA. // chr4 // 100 // 100 // 30 // 30 // 0 /// ENSMUST00000030636 // ENSEMBL // Stathmin gene:ENSMUSG00000028832 // chr4 // 100 // 100 // 30 // 30 // 0 /// ENSMUST00000105868 // ENSEMBL // Stathmin gene:ENSMUSG00000028832 // chr4 // 100 // 67 // 20 // 20 // 0 /// BC031831 // GenBank // Mus musculus stathmin 1, mRNA (cDNA clone MGC:25093 IM…	NM_019641 // Mm.378957 // bone marrow| brain| dorsal root ganglion| embryonic tissue| extraembryonic tissue| eye| fertilized ovum| heart| inner ear| intestine| joint| kidney| liver| lung| lymph node| mammary gland| molar| muscle| olfactory mucosa| ovary| pancreas| pineal gland| pituitary gland| prostate| salivary gland| skin| spinal cord| spleen| stomach| sympathetic ganglion| testis| thymus| thy…	NM_019641 // GO:0007019 // microtubule depolymerization // not recorded /// NM_019641 // GO:0007052 // mitotic spindle organization // not recorded /// NM_019641 // GO:0007242 // intracellular signaling cascade // inferred from electronic annotation /// NM_019641 // GO:0007275 // multicellular organismal development // inferred from electronic annotation /// NM_019641 // GO:0007399 // nervous sys…	---	TRUE	3	1.91667	0.146033	3	3.98333	0.787733	2.06667	3.70435	0.0207563
10541520	chr6	122594314	122594755	43	NM_009091 // RefSeq // Mus musculus ribosomal protein S15 (Rps15), mRNA. // chr6 // 56 // 91 // 22 // 39 // 0 /// ENSMUST00000068408 // ENSEMBL // 40S ribosomal protein S15 gene:ENSMUSG00000063457 // chr6 // 62 // 91 // 24 // 39 // 0 /// BC094409 // GenBank // Mus musculus ribosomal protein S15, mRNA (cDNA clone MGC:107023 IMAGE:1179896), complete cds. // chr6 // 51 // 100 // 22 // 43 // 0 /// EN…	NM_009091 // Mm.643 // adipose tissue| blood| bone| bone marrow| brain| connective tissue| embryonic tissue| extraembryonic tissue| eye| heart| inner ear| intestine| joint| kidney| liver| lung| lymph node| mammary gland| muscle| olfactory mucosa| ovary| pancreas| pituitary gland| prostate| salivary gland| skin| spinal cord| spleen| stomach| sympathetic ganglion| testis| thymus| thyroid| tongue| u…	---	chr6	43	NM_009091 // RefSeq // Mus musculus ribosomal protein S15 (Rps15), mRNA. // chr6 // 56 // 91 // 22 // 39 // 0 /// ENSMUST00000068408 // ENSEMBL // 40S ribosomal protein S15 gene:ENSMUSG00000063457 // chr6 // 62 // 91 // 24 // 39 // 0 /// BC094409 // GenBank // Mus musculus ribosomal protein S15, mRNA (cDNA clone MGC:107023 IMAGE:1179896), complete cds. // chr6 // 51 // 100 // 22 // 43 // 0 /// EN…	NM_009091 // Mm.643 // adipose tissue| blood| bone| bone marrow| brain| connective tissue| embryonic tissue| extraembryonic tissue| eye| heart| inner ear| intestine| joint| kidney| liver| lung| lymph node| mammary gland| muscle| olfactory mucosa| ovary| pancreas| pituitary gland| prostate| salivary gland| skin| spinal cord| spleen| stomach| sympathetic ganglion| testis| thymus| thyroid| tongue| u…	NM_009091 // GO:0006412 // translation // inferred from electronic annotation /// ENSMUST00000068408 // GO:0006412 // translation // inferred from electronic annotation /// BC094409 // GO:0006412 // translation // inferred from electronic annotation /// ENSMUST00000062674 // GO:0006412 // translation // inferred from electronic annotation /// ENSMUST00000077945 // GO:0006412 // translation // inf…	---	TRUE	3	5.75333	2.67763	3	8.79667	0.0537333	3.04333	3.18948	0.0332327
10499420	chr3	88353741	88356849	27	NM_031248 // RefSeq // Mus musculus roadblock domain containing 3 (Robld3), mRNA. // chr3 // 100 // 93 // 27 // 25 // 0 /// ENSMUST00000029698 // ENSEMBL // Mitogen-activated protein-binding protein-interacting protein gene:ENSMUSG00000028062 // chr3 // 100 // 93 // 27 // 25 // 0 /// BC031816 // GenBank // Mus musculus roadblock domain containing 3, mRNA (cDNA clone MGC:19316 IMAGE:4189054), comp…	NM_031248 // Mm.41680 // bone marrow| brain| connective tissue| embryonic tissue| extraembryonic tissue| eye| heart| intestine| joint| kidney| liver| lung| lymph node| mammary gland| ovary| pancreas| pituitary gland| salivary gland| skin| spinal cord| spleen| stomach| sympathetic ganglion| testis| thymus| thyroid|oocyte| cleavage| blastocyst| gastrula| organogenesis| fetus| neonate| juvenile| adu…	---	chr3	27	NM_031248 // RefSeq // Mus musculus roadblock domain containing 3 (Robld3), mRNA. // chr3 // 100 // 93 // 27 // 25 // 0 /// ENSMUST00000029698 // ENSEMBL // Mitogen-activated protein-binding protein-interacting protein gene:ENSMUSG00000028062 // chr3 // 100 // 93 // 27 // 25 // 0 /// BC031816 // GenBank // Mus musculus roadblock domain containing 3, mRNA (cDNA clone MGC:19316 IMAGE:4189054), comp…	NM_031248 // Mm.41680 // bone marrow| brain| connective tissue| embryonic tissue| extraembryonic tissue| eye| heart| intestine| joint| kidney| liver| lung| lymph node| mammary gland| ovary| pancreas| pituitary gland| salivary gland| skin| spinal cord| spleen| stomach| sympathetic ganglion| testis| thymus| thyroid|oocyte| cleavage| blastocyst| gastrula| organogenesis| fetus| neonate| juvenile| adu…	NM_031248 // GO:0000186 // activation of MAPKK activity // inferred from direct assay /// ENSMUST00000029698 // GO:0000186 // activation of MAPKK activity // inferred from direct assay /// BC031816 // GO:0000186 // activation of MAPKK activity // inferred from direct assay /// ENSMUST00000119002 // GO:0000186 // activation of MAPKK activity // inferred from direct assay	---	TRUE	3	2.85	0.1821	3	5.79333	0.0937333	2.94333	9.70681	0.000630557
10340904	---	0	0	4	--- // --- // pos_control // --- // --- // --- // --- // --- // ---	---	---	---	4	--- // --- // pos_control // --- // --- // --- // --- // --- // ---	---	---	---	TRUE	3	1.41333	0.286533	3	4.97667	0.0886334	3.56333	10.0764	0.000545683
10598055	chrM	9459	9806	25	D13904 // GenBank // Mus musculus mRNA for MPTPdelta, partial cds. // chrM // 100 // 48 // 12 // 12 // 0 /// ENSMUST00000082411 // ENSEMBL // NADH-ubiquinone oxidoreductase chain 3 gene:ENSMUSG00000064360 // chrM // 100 // 100 // 25 // 25 // 0 /// NC_005089 // GenBank // NADH dehydrogenase subunit 3, Mitochondrion [Mus musculus] // chrM // 100 // 100 // 25 // 25 // 0	D13904 // Mm.184021 // brain| embryonic tissue| eye| heart| inner ear| intestine| kidney| liver| mammary gland| molar| nasopharynx| ovary| pancreas| pituitary gland| prostate| salivary gland| skin| spinal cord| sympathetic ganglion| testis| organogenesis| fetus| neonate| juvenile| adult	---	chrM	25	D13904 // GenBank // Mus musculus mRNA for MPTPdelta, partial cds. // chrM // 100 // 48 // 12 // 12 // 0 /// ENSMUST00000082411 // ENSEMBL // NADH-ubiquinone oxidoreductase chain 3 gene:ENSMUSG00000064360 // chrM // 100 // 100 // 25 // 25 // 0 /// NC_005089 // GenBank // NADH dehydrogenase subunit 3, Mitochondrion [Mus musculus] // chrM // 100 // 100 // 25 // 25 // 0	D13904 // Mm.184021 // brain| embryonic tissue| eye| heart| inner ear| intestine| kidney| liver| mammary gland| molar| nasopharynx| ovary| pancreas| pituitary gland| prostate| salivary gland| skin| spinal cord| sympathetic ganglion| testis| organogenesis| fetus| neonate| juvenile| adult	D13904 // GO:0006470 // protein amino acid dephosphorylation // inferred from electronic annotation /// D13904 // GO:0016311 // dephosphorylation // inferred from electronic annotation /// ENSMUST00000082411 // GO:0006810 // transport // inferred from electronic annotation /// ENSMUST00000082411 // GO:0022900 // electron transport chain // inferred from electronic annotation /// ENSMUST0000008241…	---	TRUE	3	7.53667	0.330533	3	9.82667	0.103233	2.29	6.02238	0.0038299
10506498	chr4	105771511	105771887	20	ENSMUST00000119885 // ENSEMBL // cdna:pseudogene chromosome:NCBIM37:4:105771529:105771887:1 gene:ENSMUSG00000082768 // chr4 // 100 // 75 // 15 // 15 // 0 /// GENSCAN00000043466 // ENSEMBL // cdna:Genscan chromosome:NCBIM37:4:105750068:105775102:1 // chr4 // 100 // 65 // 13 // 13 // 0	---	---	chr4	20	ENSMUST00000119885 // ENSEMBL // cdna:pseudogene chromosome:NCBIM37:4:105771529:105771887:1 gene:ENSMUSG00000082768 // chr4 // 100 // 75 // 15 // 15 // 0 /// GENSCAN00000043466 // ENSEMBL // cdna:Genscan chromosome:NCBIM37:4:105750068:105775102:1 // chr4 // 100 // 65 // 13 // 13 // 0	---	---	---	TRUE	3	2.59	0.5419	3	5.35333	2.07693	2.76333	2.9576	0.0416534
10368504	chr10	29418197	29419173	76	NM_009076 // RefSeq // Mus musculus ribosomal protein L12 (Rpl12), mRNA. // chr10 // 100 // 100 // 76 // 76 // 0 /// ENSMUST00000102811 // ENSEMBL // 60S ribosomal protein L12 gene:ENSMUSG00000038900 // chr10 // 100 // 100 // 76 // 76 // 0 /// ENSMUST00000092620 // ENSEMBL // 60S ribosomal protein L12 gene:ENSMUSG00000069682 // chr10 // 100 // 100 // 76 // 76 // 0 /// ENSMUST00000076703 // ENSEMB…	NM_009076 // Mm.250030 // adipose tissue| blood| bone| bone marrow| brain| connective tissue| dorsal root ganglion| embryonic tissue| extraembryonic tissue| eye| heart| inner ear| intestine| joint| kidney| liver| lung| lymph node| mammary gland| molar| muscle| ovary| pancreas| pituitary gland| prostate| salivary gland| skin| spinal cord| spleen| stomach| sympathetic ganglion| testis| thymus| thyr…	NM_009076 // GenMAPP // Ribosomal_Proteins /// NM_009076 // GenMAPP // mRNA_processing_binding_Reactome /// L04280 // GenMAPP // Ribosomal_Proteins /// L04280 // GenMAPP // mRNA_processing_binding_Reactome	chr10	76	NM_009076 // RefSeq // Mus musculus ribosomal protein L12 (Rpl12), mRNA. // chr10 // 100 // 100 // 76 // 76 // 0 /// ENSMUST00000102811 // ENSEMBL // 60S ribosomal protein L12 gene:ENSMUSG00000038900 // chr10 // 100 // 100 // 76 // 76 // 0 /// ENSMUST00000092620 // ENSEMBL // 60S ribosomal protein L12 gene:ENSMUSG00000069682 // chr10 // 100 // 100 // 76 // 76 // 0 /// ENSMUST00000076703 // ENSEMB…	NM_009076 // Mm.250030 // adipose tissue| blood| bone| bone marrow| brain| connective tissue| dorsal root ganglion| embryonic tissue| extraembryonic tissue| eye| heart| inner ear| intestine| joint| kidney| liver| lung| lymph node| mammary gland| molar| muscle| ovary| pancreas| pituitary gland| prostate| salivary gland| skin| spinal cord| spleen| stomach| sympathetic ganglion| testis| thymus| thyr…	NM_009076 // GO:0006412 // translation // inferred from electronic annotation /// NM_009076 // GO:0008150 // biological_process // no biological data available /// ENSMUST00000102811 // GO:0006412 // translation // inferred from electronic annotation /// ENSMUST00000102811 // GO:0008150 // biological_process // no biological data available /// ENSMUST00000092620 // GO:0006412 // translation // in…	NM_009076 // GenMAPP // Ribosomal_Proteins /// NM_009076 // GenMAPP // mRNA_processing_binding_Reactome /// L04280 // GenMAPP // Ribosomal_Proteins /// L04280 // GenMAPP // mRNA_processing_binding_Reactome	TRUE	3	7.24333	1.00743	3	9.26333	0.311434	2.02	3.04657	0.038156
10387983	chr11	70575642	70575734	22	ENSMUST00000102277 // ENSEMBL // ncrna:miRNA chromosome:NCBIM37:11:70575642:70575734:-1 gene:ENSMUSG00000076232 // chr11 // 100 // 100 // 22 // 22 // 0 /// ENSMUST00000121235 // ENSEMBL // cdna:pseudogene chromosome:NCBIM37:11:70575609:70575881:-1 gene:ENSMUSG00000082983 // chr11 // 100 // 100 // 22 // 22 // 0	---	---	chr11	22	ENSMUST00000102277 // ENSEMBL // ncrna:miRNA chromosome:NCBIM37:11:70575642:70575734:-1 gene:ENSMUSG00000076232 // chr11 // 100 // 100 // 22 // 22 // 0 /// ENSMUST00000121235 // ENSEMBL // cdna:pseudogene chromosome:NCBIM37:11:70575609:70575881:-1 gene:ENSMUSG00000082983 // chr11 // 100 // 100 // 22 // 22 // 0	---	---	---	TRUE	3	8.27667	0.926034	3	10.33	0.0133	2.05333	3.66953	0.0214001
10372597	chr10	116409769	116410270	10	XR_034044 // RefSeq // PREDICTED: Mus musculus similar to ribosomal protein S15 (LOC544741), misc RNA. // chr10 // 100 // 100 // 10 // 10 // 0 /// GENSCAN00000031598 // ENSEMBL // cdna:Genscan chromosome:NCBIM37:10:116409824:116410180:-1 // chr10 // 100 // 60 // 6 // 6 // 0 /// XR_034153 // RefSeq // PREDICTED: Mus musculus similar to insulinoma protein (rig) (LOC638407), misc RNA. // chr10 // 14…	---	---	chr10	10	XR_034044 // RefSeq // PREDICTED: Mus musculus similar to ribosomal protein S15 (LOC544741), misc RNA. // chr10 // 100 // 100 // 10 // 10 // 0 /// GENSCAN00000031598 // ENSEMBL // cdna:Genscan chromosome:NCBIM37:10:116409824:116410180:-1 // chr10 // 100 // 60 // 6 // 6 // 0 /// XR_034153 // RefSeq // PREDICTED: Mus musculus similar to insulinoma protein (rig) (LOC638407), misc RNA. // chr10 // 14…	---	---	---	TRUE	3	2.12333	1.54343	3	4.38667	0.0556334	2.26333	3.1001	0.0362176
10410508	chr13	73457324	73465903	15	NM_010888 // RefSeq // Mus musculus NADH dehydrogenase (ubiquinone) Fe-S protein 6 (Ndufs6), mRNA. // chr13 // 100 // 100 // 15 // 15 // 0 /// ENSMUST00000022097 // ENSEMBL // NADH dehydrogenase [ubiquinone] iron-sulfur protein 6, mitochondrial gene:ENSMUSG00000021606 // chr13 // 100 // 100 // 15 // 15 // 0 /// BC076501 // GenBank // Mus musculus NADH dehydrogenase (ubiquinone) Fe-S protein 6, mR…	NM_010888 // Mm.29897 // bone marrow| brain| embryonic tissue| extraembryonic tissue| eye| fertilized ovum| heart| intestine| joint| kidney| liver| mammary gland| muscle| ovary| pancreas| prostate| spleen| stomach| testis| thymus| thyroid| tongue| uterus|oocyte| zygote| morula| blastocyst| egg cylinder| gastrula| organogenesis| fetus| neonate| juvenile| adult /// ENSMUST00000022097 // Mm.29897 //…	---	chr13	15	NM_010888 // RefSeq // Mus musculus NADH dehydrogenase (ubiquinone) Fe-S protein 6 (Ndufs6), mRNA. // chr13 // 100 // 100 // 15 // 15 // 0 /// ENSMUST00000022097 // ENSEMBL // NADH dehydrogenase [ubiquinone] iron-sulfur protein 6, mitochondrial gene:ENSMUSG00000021606 // chr13 // 100 // 100 // 15 // 15 // 0 /// BC076501 // GenBank // Mus musculus NADH dehydrogenase (ubiquinone) Fe-S protein 6, mR…	NM_010888 // Mm.29897 // bone marrow| brain| embryonic tissue| extraembryonic tissue| eye| fertilized ovum| heart| intestine| joint| kidney| liver| mammary gland| muscle| ovary| pancreas| prostate| spleen| stomach| testis| thymus| thyroid| tongue| uterus|oocyte| zygote| morula| blastocyst| egg cylinder| gastrula| organogenesis| fetus| neonate| juvenile| adult /// ENSMUST00000022097 // Mm.29897 //…	NM_010888 // GO:0006810 // transport // inferred from electronic annotation /// NM_010888 // GO:0022900 // electron transport chain // inferred from electronic annotation /// ENSMUST00000022097 // GO:0006810 // transport // inferred from electronic annotation /// ENSMUST00000022097 // GO:0022900 // electron transport chain // inferred from electronic annotation /// BC076501 // GO:0006810 // trans…	---	TRUE	3	2.3	4.0537	3	5.77	0.0709001	3.47	2.95937	0.0415804
10398874	chr12	113882800	113887356	18	NM_013929 // RefSeq // Mus musculus SIVA1, apoptosis-inducing factor (Siva1), mRNA. // chr12 // 94 // 100 // 17 // 18 // 0 /// ENSMUST00000021728 // ENSEMBL // Isoform 1 of Apoptosis regulatory protein Siva gene:ENSMUSG00000064326 // chr12 // 100 // 100 // 18 // 18 // 0 /// BC012279 // GenBank // Mus musculus SIVA1, apoptosis-inducing factor, mRNA (cDNA clone MGC:18759 IMAGE:4013026), complete cd…	NM_013929 // Mm.289812 // bone| bone marrow| brain| connective tissue| embryonic tissue| extraembryonic tissue| eye| fertilized ovum| heart| inner ear| intestine| joint| kidney| liver| lung| lymph node| mammary gland| pancreas| prostate| skin| spinal cord| spleen| stomach| sympathetic ganglion| testis| thymus| tongue| uterus| zygote| cleavage| blastocyst| gastrula| organogenesis| fetus| neonate| …	---	chr12	18	NM_013929 // RefSeq // Mus musculus SIVA1, apoptosis-inducing factor (Siva1), mRNA. // chr12 // 94 // 100 // 17 // 18 // 0 /// ENSMUST00000021728 // ENSEMBL // Isoform 1 of Apoptosis regulatory protein Siva gene:ENSMUSG00000064326 // chr12 // 100 // 100 // 18 // 18 // 0 /// BC012279 // GenBank // Mus musculus SIVA1, apoptosis-inducing factor, mRNA (cDNA clone MGC:18759 IMAGE:4013026), complete cd…	NM_013929 // Mm.289812 // bone| bone marrow| brain| connective tissue| embryonic tissue| extraembryonic tissue| eye| fertilized ovum| heart| inner ear| intestine| joint| kidney| liver| lung| lymph node| mammary gland| pancreas| prostate| skin| spinal cord| spleen| stomach| sympathetic ganglion| testis| thymus| tongue| uterus| zygote| cleavage| blastocyst| gastrula| organogenesis| fetus| neonate| …	NM_013929 // GO:0006915 // apoptosis // inferred from electronic annotation /// NM_013929 // GO:0043065 // positive regulation of apoptosis // inferred from electronic annotation /// ENSMUST00000021728 // GO:0006915 // apoptosis // inferred from electronic annotation /// ENSMUST00000021728 // GO:0043065 // positive regulation of apoptosis // inferred from electronic annotation /// BC012279 // GO:…	---	TRUE	3	1.4	1.0816	3	4.95	0.3801	3.55	5.08581	0.00705206
10608684	---	0	0	25	NM_019682.2 // --- // Mus musculus dynein light chain LC8-type 1 (Dynll1), mRNA // --- // --- // --- // --- // --- // ---	---	---	---	25	NM_019682.2 // --- // Mus musculus dynein light chain LC8-type 1 (Dynll1), mRNA // --- // --- // --- // --- // --- // ---	---	---	---	TRUE	3	3.41333	4.45043	3	7.19667	0.356233	3.78333	2.98891	0.0403815
10408044	chr13	21592793	21593316	27	NM_009942 // RefSeq // Mus musculus cytochrome c oxidase, subunit Vb (Cox5b), mRNA. // chr13 // 89 // 100 // 24 // 27 // 0 /// X53157 // GenBank // Mouse mRNA for mitochondrial cytochrome c oxidase subunit Vb. // chr13 // 89 // 100 // 24 // 27 // 0 /// ENSMUST00000081180 // ENSEMBL // cdna:known chromosome:NCBIM37:1:36748425:36750230:1 gene:ENSMUSG00000061518 // chr13 // 89 // 100 // 24 // 27 // …	NM_009942 // Mm.180182 // bone marrow| brain| embryonic tissue| eye| fertilized ovum| heart| inner ear| intestine| kidney| liver| lung| mammary gland| muscle| ovary| pancreas| prostate| salivary gland| skin| spinal cord| spleen| stomach| testis| thymus| thyroid| tongue| uterus|oocyte| zygote| cleavage| morula| blastocyst| egg cylinder| gastrula| organogenesis| fetus| neonate| juvenile| adult /// …	X53157 // GenMAPP // Electron_Transport_Chain	chr13	27	NM_009942 // RefSeq // Mus musculus cytochrome c oxidase, subunit Vb (Cox5b), mRNA. // chr13 // 89 // 100 // 24 // 27 // 0 /// X53157 // GenBank // Mouse mRNA for mitochondrial cytochrome c oxidase subunit Vb. // chr13 // 89 // 100 // 24 // 27 // 0 /// ENSMUST00000081180 // ENSEMBL // cdna:known chromosome:NCBIM37:1:36748425:36750230:1 gene:ENSMUSG00000061518 // chr13 // 89 // 100 // 24 // 27 // …	NM_009942 // Mm.180182 // bone marrow| brain| embryonic tissue| eye| fertilized ovum| heart| inner ear| intestine| kidney| liver| lung| mammary gland| muscle| ovary| pancreas| prostate| salivary gland| skin| spinal cord| spleen| stomach| testis| thymus| thyroid| tongue| uterus|oocyte| zygote| cleavage| morula| blastocyst| egg cylinder| gastrula| organogenesis| fetus| neonate| juvenile| adult /// …	---	X53157 // GenMAPP // Electron_Transport_Chain	TRUE	3	7.02333	0.111033	3	9.26	0.0292	2.23667	10.3451	0.00049275
10430811	chr15	81871767	81878028	53	NM_011482 // RefSeq // Mus musculus NHP2 non-histone chromosome protein 2-like 1 (S. cerevisiae) (Nhp2l1), mRNA. // chr15 // 100 // 100 // 53 // 53 // 0 /// BC026755 // GenBank // Mus musculus NHP2 non-histone chromosome protein 2-like 1 (S. cerevisiae), mRNA (cDNA clone MGC:25294 IMAGE:3154066), complete cds. // chr15 // 100 // 94 // 50 // 50 // 0 /// ENSMUST00000072904 // ENSEMBL // cdna:known …	NM_011482 // Mm.299312 // adipose tissue| bladder| blood| bone| bone marrow| brain| embryonic tissue| extraembryonic tissue| eye| fertilized ovum| heart| inner ear| intestine| kidney| liver| lung| lymph node| mammary gland| molar| muscle| ovary| pancreas| pituitary gland| prostate| salivary gland| skin| spinal cord| spleen| stomach| testis| thymus| thyroid| tongue| uterus|oocyte| zygote| cleavage…	NM_011482 // GenMAPP // mRNA_processing_binding_Reactome /// BC026755 // GenMAPP // mRNA_processing_binding_Reactome	chr15	53	NM_011482 // RefSeq // Mus musculus NHP2 non-histone chromosome protein 2-like 1 (S. cerevisiae) (Nhp2l1), mRNA. // chr15 // 100 // 100 // 53 // 53 // 0 /// BC026755 // GenBank // Mus musculus NHP2 non-histone chromosome protein 2-like 1 (S. cerevisiae), mRNA (cDNA clone MGC:25294 IMAGE:3154066), complete cds. // chr15 // 100 // 94 // 50 // 50 // 0 /// ENSMUST00000072904 // ENSEMBL // cdna:known …	NM_011482 // Mm.299312 // adipose tissue| bladder| blood| bone| bone marrow| brain| embryonic tissue| extraembryonic tissue| eye| fertilized ovum| heart| inner ear| intestine| kidney| liver| lung| lymph node| mammary gland| molar| muscle| ovary| pancreas| pituitary gland| prostate| salivary gland| skin| spinal cord| spleen| stomach| testis| thymus| thyroid| tongue| uterus|oocyte| zygote| cleavage…	NM_011482 // GO:0006397 // mRNA processing // inferred from electronic annotation /// NM_011482 // GO:0007338 // single fertilization // inferred from direct assay /// NM_011482 // GO:0008380 // RNA splicing // inferred from electronic annotation /// NM_011482 // GO:0042254 // ribosome biogenesis // inferred from electronic annotation /// BC026755 // GO:0006397 // mRNA processing // inferred from…	NM_011482 // GenMAPP // mRNA_processing_binding_Reactome /// BC026755 // GenMAPP // mRNA_processing_binding_Reactome	TRUE	3	3.94667	6.73223	3	8.21333	0.100833	4.26667	2.8271	0.0474844
10526215	chr5	134939086	134939395	46	NM_016844 // RefSeq // Mus musculus ribosomal protein S28 (Rps28), mRNA. // chr5 // 64 // 96 // 28 // 44 // 0 /// BC090982 // GenBank // Mus musculus ribosomal protein S28, mRNA (cDNA clone MGC:107238 IMAGE:30316901), complete cds. // chr5 // 67 // 100 // 31 // 46 // 0 /// ENSMUST00000087342 // ENSEMBL // cdna:known chromosome:NCBIM37:17:33959997:33961440:-1 gene:ENSMUSG00000067288 // chr5 // 87 …	NM_016844 // Mm.352374 // bone marrow| brain| connective tissue| embryonic tissue| extraembryonic tissue| eye| heart| inner ear| intestine| joint| kidney| liver| lung| mammary gland| muscle| pancreas| pituitary gland| prostate| spleen| stomach| testis| thymus| tongue| uterus| cleavage| morula| blastocyst| organogenesis| fetus| neonate| juvenile| adult /// NM_016844 // Mm.371603 // blood| bone mar…	---	chr5	46	NM_016844 // RefSeq // Mus musculus ribosomal protein S28 (Rps28), mRNA. // chr5 // 64 // 96 // 28 // 44 // 0 /// BC090982 // GenBank // Mus musculus ribosomal protein S28, mRNA (cDNA clone MGC:107238 IMAGE:30316901), complete cds. // chr5 // 67 // 100 // 31 // 46 // 0 /// ENSMUST00000087342 // ENSEMBL // cdna:known chromosome:NCBIM37:17:33959997:33961440:-1 gene:ENSMUSG00000067288 // chr5 // 87 …	NM_016844 // Mm.352374 // bone marrow| brain| connective tissue| embryonic tissue| extraembryonic tissue| eye| heart| inner ear| intestine| joint| kidney| liver| lung| mammary gland| muscle| pancreas| pituitary gland| prostate| spleen| stomach| testis| thymus| tongue| uterus| cleavage| morula| blastocyst| organogenesis| fetus| neonate| juvenile| adult /// NM_016844 // Mm.371603 // blood| bone mar…	NM_016844 // GO:0006412 // translation // inferred from electronic annotation /// BC090982 // GO:0006412 // translation // inferred from electronic annotation	---	TRUE	3	7.77667	2.29143	3	10.3633	0.214233	2.58667	2.83034	0.0473285
10583254	chr9	14305063	14315064	27	NM_023153 // RefSeq // Mus musculus CWC15 homolog (S. cerevisiae) (Cwc15), mRNA. // chr9 // 100 // 100 // 27 // 27 // 0 /// ENSMUST00000004200 // ENSEMBL // Protein CWC15 homolog gene:ENSMUSG00000004096 // chr9 // 100 // 100 // 27 // 27 // 0 /// BC004726 // GenBank // Mus musculus CWC15 homolog (S. cerevisiae), mRNA (cDNA clone MGC:7896 IMAGE:3582653), complete cds. // chr9 // 100 // 100 // 27 //…	NM_023153 // Mm.245938 // adipose tissue| blood| bone| bone marrow| brain| embryonic tissue| extraembryonic tissue| eye| heart| intestine| joint| kidney| liver| lung| lymph node| mammary gland| molar| muscle| ovary| pancreas| pineal gland| pituitary gland| prostate| salivary gland| skin| spleen| testis| thymus| tongue|oocyte| cleavage| morula| blastocyst| organogenesis| fetus| neonate| juvenile| …	---	chr9	27	NM_023153 // RefSeq // Mus musculus CWC15 homolog (S. cerevisiae) (Cwc15), mRNA. // chr9 // 100 // 100 // 27 // 27 // 0 /// ENSMUST00000004200 // ENSEMBL // Protein CWC15 homolog gene:ENSMUSG00000004096 // chr9 // 100 // 100 // 27 // 27 // 0 /// BC004726 // GenBank // Mus musculus CWC15 homolog (S. cerevisiae), mRNA (cDNA clone MGC:7896 IMAGE:3582653), complete cds. // chr9 // 100 // 100 // 27 //…	NM_023153 // Mm.245938 // adipose tissue| blood| bone| bone marrow| brain| embryonic tissue| extraembryonic tissue| eye| heart| intestine| joint| kidney| liver| lung| lymph node| mammary gland| molar| muscle| ovary| pancreas| pineal gland| pituitary gland| prostate| salivary gland| skin| spleen| testis| thymus| tongue|oocyte| cleavage| morula| blastocyst| organogenesis| fetus| neonate| juvenile| …	NM_023153 // GO:0000398 // nuclear mRNA splicing, via spliceosome // inferred from electronic annotation /// NM_023153 // GO:0006397 // mRNA processing // inferred from electronic annotation /// NM_023153 // GO:0008150 // biological_process // no biological data available /// NM_023153 // GO:0008380 // RNA splicing // inferred from electronic annotation /// ENSMUST00000004200 // GO:0000398 // nuc…	---	TRUE	3	2.97	2.8804	3	5.74667	0.104533	2.77667	2.78367	0.0496322
10507606	chr4	118867986	118874194	35	NM_024462 // RefSeq // Mus musculus coiled-coil domain containing 23 (Ccdc23), transcript variant 2, mRNA. // chr4 // 100 // 86 // 30 // 30 // 0 /// NM_001038998 // RefSeq // Mus musculus coiled-coil domain containing 23 (Ccdc23), transcript variant 1, mRNA. // chr4 // 100 // 71 // 25 // 25 // 0 /// ENSMUST00000030395 // ENSEMBL // Coiled-coil domain-containing protein 23 gene:ENSMUSG00000028643 …	NM_024462 // Mm.36697 // bone| bone marrow| brain| connective tissue| embryonic tissue| extraembryonic tissue| eye| heart| intestine| joint| kidney| liver| lymph node| mammary gland| prostate| spleen| stomach| testis| thymus| uterus| vagina| organogenesis| fetus| neonate| juvenile| adult /// NM_001038998 // Mm.36697 // bone| bone marrow| brain| connective tissue| embryonic tissue| extraembryonic …	---	chr4	35	NM_024462 // RefSeq // Mus musculus coiled-coil domain containing 23 (Ccdc23), transcript variant 2, mRNA. // chr4 // 100 // 86 // 30 // 30 // 0 /// NM_001038998 // RefSeq // Mus musculus coiled-coil domain containing 23 (Ccdc23), transcript variant 1, mRNA. // chr4 // 100 // 71 // 25 // 25 // 0 /// ENSMUST00000030395 // ENSEMBL // Coiled-coil domain-containing protein 23 gene:ENSMUSG00000028643 …	NM_024462 // Mm.36697 // bone| bone marrow| brain| connective tissue| embryonic tissue| extraembryonic tissue| eye| heart| intestine| joint| kidney| liver| lymph node| mammary gland| prostate| spleen| stomach| testis| thymus| uterus| vagina| organogenesis| fetus| neonate| juvenile| adult /// NM_001038998 // Mm.36697 // bone| bone marrow| brain| connective tissue| embryonic tissue| extraembryonic …	---	---	TRUE	3	2.56333	1.06493	3	5.14333	0.274233	2.58	3.86156	0.0181231
10499861	chr3	90496554	90499613	26	NM_009114 // RefSeq // Mus musculus S100 calcium binding protein A9 (calgranulin B) (S100a9), mRNA. // chr3 // 100 // 100 // 26 // 26 // 0 /// ENSMUST00000117167 // ENSEMBL // Protein S100-A9 gene:ENSMUSG00000056071 // chr3 // 100 // 100 // 26 // 26 // 0 /// ENSMUST00000069960 // ENSEMBL // Protein S100-A9 gene:ENSMUSG00000056071 // chr3 // 100 // 100 // 26 // 26 // 0 /// M83219 // GenBank // Mus…	NM_009114 // Mm.2128 // bone marrow| embryonic tissue| joint| kidney| liver| lung| lymph node| mammary gland| pancreas| spleen| thymus| tongue| uterus| cleavage| organogenesis| fetus| neonate| juvenile| adult /// ENSMUST00000117167 // Mm.2128 // bone marrow| embryonic tissue| joint| kidney| liver| lung| lymph node| mammary gland| pancreas| spleen| thymus| tongue| uterus| cleavage| organogenesis| …	---	chr3	26	NM_009114 // RefSeq // Mus musculus S100 calcium binding protein A9 (calgranulin B) (S100a9), mRNA. // chr3 // 100 // 100 // 26 // 26 // 0 /// ENSMUST00000117167 // ENSEMBL // Protein S100-A9 gene:ENSMUSG00000056071 // chr3 // 100 // 100 // 26 // 26 // 0 /// ENSMUST00000069960 // ENSEMBL // Protein S100-A9 gene:ENSMUSG00000056071 // chr3 // 100 // 100 // 26 // 26 // 0 /// M83219 // GenBank // Mus…	NM_009114 // Mm.2128 // bone marrow| embryonic tissue| joint| kidney| liver| lung| lymph node| mammary gland| pancreas| spleen| thymus| tongue| uterus| cleavage| organogenesis| fetus| neonate| juvenile| adult /// ENSMUST00000117167 // Mm.2128 // bone marrow| embryonic tissue| joint| kidney| liver| lung| lymph node| mammary gland| pancreas| spleen| thymus| tongue| uterus| cleavage| organogenesis| …	NM_009114 // GO:0030595 // leukocyte chemotaxis // inferred from mutant phenotype /// NM_009114 // GO:0031532 // actin cytoskeleton reorganization // inferred from mutant phenotype /// NM_009114 // GO:0045113 // regulation of integrin biosynthetic process // inferred from mutant phenotype /// ENSMUST00000117167 // GO:0030595 // leukocyte chemotaxis // inferred from mutant phenotype /// ENSMUST000…	---	TRUE	3	7.57667	1.41613	3	9.63333	0.0817334	2.05667	2.91064	0.0436504
10538963	chr6	71074583	71075045	37	NM_026724 // RefSeq // Mus musculus ribosomal protein L34 (Rpl34), transcript variant 1, mRNA. // chr6 // 89 // 100 // 33 // 37 // 0 /// NM_001005859 // RefSeq // Mus musculus ribosomal protein L34 (Rpl34), transcript variant 2, mRNA. // chr6 // 89 // 100 // 33 // 37 // 0 /// BC100360 // GenBank // Mus musculus ribosomal protein L34, mRNA (cDNA clone MGC:117759 IMAGE:30847080), complete cds. // c…	NM_026724 // Mm.140568 // adipose tissue| bladder| blood| bone marrow| brain| connective tissue| embryonic tissue| extraembryonic tissue| eye| heart| inner ear| intestine| kidney| liver| lung| lymph node| mammary gland| molar| muscle| olfactory mucosa| ovary| pancreas| prostate| skin| spleen| stomach| testis| thymus| tongue|oocyte| cleavage| morula| blastocyst| egg cylinder| gastrula| organogenes…	NM_001005859 // GenMAPP // Ribosomal_Proteins /// BC100360 // GenMAPP // Ribosomal_Proteins /// BC058118 // GenMAPP // Ribosomal_Proteins /// BC028517 // GenMAPP // Ribosomal_Proteins /// BC086936 // GenMAPP // Ribosomal_Proteins /// BC086936 // GenMAPP // Ribosomal_Proteins /// BC086936 // GenMAPP // Ribosomal_Proteins /// BC086936 // GenMAPP // Ribosomal_Proteins	chr6	37	NM_026724 // RefSeq // Mus musculus ribosomal protein L34 (Rpl34), transcript variant 1, mRNA. // chr6 // 89 // 100 // 33 // 37 // 0 /// NM_001005859 // RefSeq // Mus musculus ribosomal protein L34 (Rpl34), transcript variant 2, mRNA. // chr6 // 89 // 100 // 33 // 37 // 0 /// BC100360 // GenBank // Mus musculus ribosomal protein L34, mRNA (cDNA clone MGC:117759 IMAGE:30847080), complete cds. // c…	NM_026724 // Mm.140568 // adipose tissue| bladder| blood| bone marrow| brain| connective tissue| embryonic tissue| extraembryonic tissue| eye| heart| inner ear| intestine| kidney| liver| lung| lymph node| mammary gland| molar| muscle| olfactory mucosa| ovary| pancreas| prostate| skin| spleen| stomach| testis| thymus| tongue|oocyte| cleavage| morula| blastocyst| egg cylinder| gastrula| organogenes…	NM_026724 // GO:0006412 // translation // inferred from electronic annotation /// NM_026724 // GO:0008150 // biological_process // no biological data available /// NM_001005859 // GO:0006412 // translation // inferred from electronic annotation /// NM_001005859 // GO:0008150 // biological_process // no biological data available /// BC100360 // GO:0006412 // translation // inferred from electronic…	NM_001005859 // GenMAPP // Ribosomal_Proteins /// BC100360 // GenMAPP // Ribosomal_Proteins /// BC058118 // GenMAPP // Ribosomal_Proteins /// BC028517 // GenMAPP // Ribosomal_Proteins /// BC086936 // GenMAPP // Ribosomal_Proteins /// BC086936 // GenMAPP // Ribosomal_Proteins /// BC086936 // GenMAPP // Ribosomal_Proteins /// BC086936 // GenMAPP // Ribosomal_Proteins	TRUE	3	7.70667	0.185033	3	10.3167	0.211233	2.61	7.18137	0.00199144
10339652	---	0	0	4	--- // --- // pos_control // --- // --- // --- // --- // --- // ---	---	---	---	4	--- // --- // pos_control // --- // --- // --- // --- // --- // ---	---	---	---	TRUE	3	8.05667	0.772433	3	3.47	3.5103	-4.58667	-3.83882	0.0184782
10361091	chr1	192994175	193007219	25	NM_007498 // RefSeq // Mus musculus activating transcription factor 3 (Atf3), mRNA. // chr1 // 100 // 100 // 25 // 25 // 0 /// ENSMUST00000027941 // ENSEMBL // Cyclic AMP-dependent transcription factor ATF-3 gene:ENSMUSG00000026628 // chr1 // 100 // 88 // 22 // 22 // 0 /// BC019946 // GenBank // Mus musculus activating transcription factor 3, mRNA (cDNA clone MGC:28295 IMAGE:4011514), complete cd…	NM_007498 // Mm.2706 // bone| bone marrow| embryonic tissue| extraembryonic tissue| fertilized ovum| heart| intestine| kidney| lung| mammary gland| spleen| testis| tongue| zygote| organogenesis| juvenile| adult /// ENSMUST00000027941 // Mm.2706 // bone| bone marrow| embryonic tissue| extraembryonic tissue| fertilized ovum| heart| intestine| kidney| lung| mammary gland| spleen| testis| tongue| zyg…	BC019946 // GenMAPP // Smooth_muscle_contraction	chr1	25	NM_007498 // RefSeq // Mus musculus activating transcription factor 3 (Atf3), mRNA. // chr1 // 100 // 100 // 25 // 25 // 0 /// ENSMUST00000027941 // ENSEMBL // Cyclic AMP-dependent transcription factor ATF-3 gene:ENSMUSG00000026628 // chr1 // 100 // 88 // 22 // 22 // 0 /// BC019946 // GenBank // Mus musculus activating transcription factor 3, mRNA (cDNA clone MGC:28295 IMAGE:4011514), complete cd…	NM_007498 // Mm.2706 // bone| bone marrow| embryonic tissue| extraembryonic tissue| fertilized ovum| heart| intestine| kidney| lung| mammary gland| spleen| testis| tongue| zygote| organogenesis| juvenile| adult /// ENSMUST00000027941 // Mm.2706 // bone| bone marrow| embryonic tissue| extraembryonic tissue| fertilized ovum| heart| intestine| kidney| lung| mammary gland| spleen| testis| tongue| zyg…	NM_007498 // GO:0006094 // gluconeogenesis // inferred from direct assay /// NM_007498 // GO:0006350 // transcription // inferred from electronic annotation /// NM_007498 // GO:0006355 // regulation of transcription, DNA-dependent // inferred from direct assay /// ENSMUST00000027941 // GO:0006094 // gluconeogenesis // inferred from direct assay /// ENSMUST00000027941 // GO:0006350 // transcriptio…	BC019946 // GenMAPP // Smooth_muscle_contraction	TRUE	3	1.08667	0.333733	3	3.21667	0.246533	2.13	4.84313	0.00838102
10341241	---	0	0	4	--- // --- // neg_control // --- // --- // --- // --- // --- // ---	---	---	---	4	--- // --- // neg_control // --- // --- // --- // --- // --- // ---	---	---	---	TRUE	3	2.23333	0.584133	3	5.67	1.1929	3.43667	4.4653	0.0111149
10364091	chr10	75229906	75230231	16	GENSCAN00000005172 // ENSEMBL // cdna:Genscan chromosome:NCBIM37:10:75226549:75230103:1 // chr10 // 100 // 69 // 11 // 11 // 0	---	---	chr10	16	GENSCAN00000005172 // ENSEMBL // cdna:Genscan chromosome:NCBIM37:10:75226549:75230103:1 // chr10 // 100 // 69 // 11 // 11 // 0	---	---	---	TRUE	3	1.30667	0.210033	3	4.61667	0.437233	3.31	7.12602	0.00205019
10574427	chr8	102554392	102556074	8	NM_011830 // RefSeq // Mus musculus inosine 5'-phosphate dehydrogenase 2 (Impdh2), mRNA. // chr8 // 100 // 100 // 8 // 8 // 0 /// ENSMUST00000081111 // ENSEMBL // Inosine-5'-monophosphate dehydrogenase 2 gene:ENSMUSG00000062867 // chr8 // 100 // 100 // 8 // 8 // 0 /// M33934 // GenBank // Mouse IMP dehydrogenase mRNA, complete cds. // chr8 // 100 // 100 // 8 // 8 // 0	NM_011830 // Mm.6065 // bladder| blood| bone| bone marrow| brain| connective tissue| dorsal root ganglion| embryonic tissue| extraembryonic tissue| eye| heart| inner ear| intestine| joint| kidney| liver| lung| lymph node| mammary gland| muscle| nasopharynx| ovary| pancreas| pituitary gland| prostate| salivary gland| skin| spleen| stomach| testis| thymus| tongue| cleavage| morula| blastocyst| egg …	---	chr8	8	NM_011830 // RefSeq // Mus musculus inosine 5'-phosphate dehydrogenase 2 (Impdh2), mRNA. // chr8 // 100 // 100 // 8 // 8 // 0 /// ENSMUST00000081111 // ENSEMBL // Inosine-5'-monophosphate dehydrogenase 2 gene:ENSMUSG00000062867 // chr8 // 100 // 100 // 8 // 8 // 0 /// M33934 // GenBank // Mouse IMP dehydrogenase mRNA, complete cds. // chr8 // 100 // 100 // 8 // 8 // 0	NM_011830 // Mm.6065 // bladder| blood| bone| bone marrow| brain| connective tissue| dorsal root ganglion| embryonic tissue| extraembryonic tissue| eye| heart| inner ear| intestine| joint| kidney| liver| lung| lymph node| mammary gland| muscle| nasopharynx| ovary| pancreas| pituitary gland| prostate| salivary gland| skin| spleen| stomach| testis| thymus| tongue| cleavage| morula| blastocyst| egg …	NM_011830 // GO:0006164 // purine nucleotide biosynthetic process // inferred from mutant phenotype /// NM_011830 // GO:0006177 // GMP biosynthetic process // inferred from electronic annotation /// NM_011830 // GO:0008152 // metabolic process // inferred from electronic annotation /// NM_011830 // GO:0046651 // lymphocyte proliferation // inferred from mutant phenotype /// NM_011830 // GO:005511…	---	TRUE	3	0.743333	0.507233	3	5.52	4.4053	4.77667	3.73278	0.0202478
10495252	chr3	107782527	107782900	17	NM_025946 // RefSeq // Mus musculus reactive oxygen species modulator 1 (Romo1), nuclear gene encoding mitochondrial protein, mRNA. // chr3 // 42 // 71 // 5 // 12 // 0 /// ENSMUST00000088610 // ENSEMBL // Reactive oxygen species modulator 1 gene:ENSMUSG00000067847 // chr3 // 42 // 71 // 5 // 12 // 0 /// ENSMUST00000119950 // ENSEMBL // Reactive oxygen species modulator 1 gene:ENSMUSG00000067847 /…	NM_025946 // Mm.371623 // blood| brain| connective tissue| embryonic tissue| extraembryonic tissue| eye| heart| intestine| joint| kidney| liver| mammary gland| pancreas| prostate| stomach| testis| tongue| uterus| organogenesis| fetus| neonate| juvenile| adult /// ENSMUST00000088610 // Mm.371623 // blood| brain| connective tissue| embryonic tissue| extraembryonic tissue| eye| heart| intestine| joi…	---	chr3	17	NM_025946 // RefSeq // Mus musculus reactive oxygen species modulator 1 (Romo1), nuclear gene encoding mitochondrial protein, mRNA. // chr3 // 42 // 71 // 5 // 12 // 0 /// ENSMUST00000088610 // ENSEMBL // Reactive oxygen species modulator 1 gene:ENSMUSG00000067847 // chr3 // 42 // 71 // 5 // 12 // 0 /// ENSMUST00000119950 // ENSEMBL // Reactive oxygen species modulator 1 gene:ENSMUSG00000067847 /…	NM_025946 // Mm.371623 // blood| brain| connective tissue| embryonic tissue| extraembryonic tissue| eye| heart| intestine| joint| kidney| liver| mammary gland| pancreas| prostate| stomach| testis| tongue| uterus| organogenesis| fetus| neonate| juvenile| adult /// ENSMUST00000088610 // Mm.371623 // blood| brain| connective tissue| embryonic tissue| extraembryonic tissue| eye| heart| intestine| joi…	---	---	TRUE	3	1.05	0.4867	3	3.53667	0.0286334	2.48667	5.99976	0.0038831
10350816	chr1	158296182	158296654	49	NM_025592 // RefSeq // Mus musculus ribosomal protein L35 (Rpl35), mRNA. // chr1 // 100 // 100 // 49 // 49 // 0 /// BC094634 // GenBank // Mus musculus ribosomal protein L35, mRNA (cDNA clone MGC:106919 IMAGE:1333082), complete cds. // chr1 // 100 // 100 // 49 // 49 // 0 /// BC125652 // GenBank // Mus musculus ribosomal protein L35, mRNA (cDNA clone MGC:159355 IMAGE:40130167), complete cds. // ch…	NM_025592 // Mm.345333 // adipose tissue| bladder| blood| bone marrow| brain| connective tissue| embryonic tissue| extraembryonic tissue| eye| heart| intestine| joint| kidney| liver| lung| mammary gland| muscle| ovary| pancreas| pituitary gland| prostate| skin| spleen| stomach| testis| thymus| tongue|oocyte| cleavage| blastocyst| egg cylinder| gastrula| organogenesis| fetus| neonate| juvenile| ad…	---	chr1	49	NM_025592 // RefSeq // Mus musculus ribosomal protein L35 (Rpl35), mRNA. // chr1 // 100 // 100 // 49 // 49 // 0 /// BC094634 // GenBank // Mus musculus ribosomal protein L35, mRNA (cDNA clone MGC:106919 IMAGE:1333082), complete cds. // chr1 // 100 // 100 // 49 // 49 // 0 /// BC125652 // GenBank // Mus musculus ribosomal protein L35, mRNA (cDNA clone MGC:159355 IMAGE:40130167), complete cds. // ch…	NM_025592 // Mm.345333 // adipose tissue| bladder| blood| bone marrow| brain| connective tissue| embryonic tissue| extraembryonic tissue| eye| heart| intestine| joint| kidney| liver| lung| mammary gland| muscle| ovary| pancreas| pituitary gland| prostate| skin| spleen| stomach| testis| thymus| tongue|oocyte| cleavage| blastocyst| egg cylinder| gastrula| organogenesis| fetus| neonate| juvenile| ad…	NM_025592 // GO:0006412 // translation // inferred from electronic annotation /// NM_025592 // GO:0008150 // biological_process // no biological data available /// BC094634 // GO:0006412 // translation // inferred from electronic annotation /// BC094634 // GO:0008150 // biological_process // no biological data available /// BC125652 // GO:0006412 // translation // inferred from electronic annotat…	---	TRUE	3	8.62667	0.297634	3	11.07	0.3693	2.44333	5.18206	0.00659698
10512372	chr4	42768057	42770050	26	NM_011888 // RefSeq // Mus musculus chemokine (C-C motif) ligand 19 (Ccl19), mRNA. // chr4 // 100 // 100 // 26 // 26 // 0 /// BC051472 // GenBank // Mus musculus chemokine (C-C motif) ligand 19, mRNA (cDNA clone MGC:62903 IMAGE:1349213), complete cds. // chr4 // 100 // 100 // 26 // 26 // 0 /// AF059208 // GenBank // Mus musculus EBI-1 ligand chemokine mRNA, complete cds. // chr4 // 100 // 100 // …	NM_011888 // Mm.426373 // lymph node| mammary gland| salivary gland| spleen| thymus| juvenile| adult /// NM_011888 // Mm.459263 // lymph node| adult /// BC051472 // Mm.426373 // lymph node| mammary gland| salivary gland| spleen| thymus| juvenile| adult /// BC051472 // Mm.459263 // lymph node| adult /// AF059208 // Mm.426373 // lymph node| mammary gland| salivary gland| spleen| thymus| juvenile| a…	---	chr4	26	NM_011888 // RefSeq // Mus musculus chemokine (C-C motif) ligand 19 (Ccl19), mRNA. // chr4 // 100 // 100 // 26 // 26 // 0 /// BC051472 // GenBank // Mus musculus chemokine (C-C motif) ligand 19, mRNA (cDNA clone MGC:62903 IMAGE:1349213), complete cds. // chr4 // 100 // 100 // 26 // 26 // 0 /// AF059208 // GenBank // Mus musculus EBI-1 ligand chemokine mRNA, complete cds. // chr4 // 100 // 100 // …	NM_011888 // Mm.426373 // lymph node| mammary gland| salivary gland| spleen| thymus| juvenile| adult /// NM_011888 // Mm.459263 // lymph node| adult /// BC051472 // Mm.426373 // lymph node| mammary gland| salivary gland| spleen| thymus| juvenile| adult /// BC051472 // Mm.459263 // lymph node| adult /// AF059208 // Mm.426373 // lymph node| mammary gland| salivary gland| spleen| thymus| juvenile| a…	NM_011888 // GO:0006935 // chemotaxis // inferred from electronic annotation /// NM_011888 // GO:0006954 // inflammatory response // inferred from electronic annotation /// NM_011888 // GO:0006955 // immune response // inferred from electronic annotation /// BC051472 // GO:0006935 // chemotaxis // inferred from electronic annotation /// BC051472 // GO:0006954 // inflammatory response // inferred …	---	TRUE	3	1.40667	2.08063	3	5.29333	3.53523	3.88667	2.84073	0.0468331
10433937	chr16	16968702	16969164	27	XM_910211 // RefSeq // PREDICTED: Mus musculus predicted gene, EG623519 (EG623519), mRNA. // chr16 // 100 // 81 // 22 // 22 // 0 /// NM_024277 // RefSeq // Mus musculus ribosomal protein S27A (Rps27a), transcript variant 1, mRNA. // chr16 // 32 // 70 // 6 // 19 // 1 /// NM_001033865 // RefSeq // Mus musculus ribosomal protein S27A (Rps27a), transcript variant 2, mRNA. // chr16 // 32 // 70 // 6 //…	BC042570 // Mm.230296 // blood| bone| brain| connective tissue| embryonic tissue| extraembryonic tissue| eye| heart| inner ear| joint| kidney| liver| lung| mammary gland| molar| muscle| pancreas| prostate| salivary gland| skin| spleen| testis| thymus| uterus| morula| blastocyst| gastrula| organogenesis| fetus| neonate| juvenile| adult /// BC042570 // Mm.230296 // blood| bone| brain| connective ti…	---	chr16	27	XM_910211 // RefSeq // PREDICTED: Mus musculus predicted gene, EG623519 (EG623519), mRNA. // chr16 // 100 // 81 // 22 // 22 // 0 /// NM_024277 // RefSeq // Mus musculus ribosomal protein S27A (Rps27a), transcript variant 1, mRNA. // chr16 // 32 // 70 // 6 // 19 // 1 /// NM_001033865 // RefSeq // Mus musculus ribosomal protein S27A (Rps27a), transcript variant 2, mRNA. // chr16 // 32 // 70 // 6 //…	BC042570 // Mm.230296 // blood| bone| brain| connective tissue| embryonic tissue| extraembryonic tissue| eye| heart| inner ear| joint| kidney| liver| lung| mammary gland| molar| muscle| pancreas| prostate| salivary gland| skin| spleen| testis| thymus| uterus| morula| blastocyst| gastrula| organogenesis| fetus| neonate| juvenile| adult /// BC042570 // Mm.230296 // blood| bone| brain| connective ti…	BC042570 // GO:0006470 // protein amino acid dephosphorylation // inferred from electronic annotation /// BC042570 // GO:0006915 // apoptosis // inferred from electronic annotation /// BC042570 // GO:0006470 // protein amino acid dephosphorylation // inferred from electronic annotation /// BC042570 // GO:0006915 // apoptosis // inferred from electronic annotation /// BC042570 // GO:0006470 // pro…	---	TRUE	3	3.51	0.7324	3	5.82	0.0427001	2.31	4.54458	0.0104606
10349832	chr1	134922441	134923016	12	XR_033377 // RefSeq // PREDICTED: Mus musculus similar to ribosomal protein S8 (LOC638636), misc RNA. // chr1 // 100 // 100 // 12 // 12 // 0 /// GENSCAN00000025158 // ENSEMBL // cdna:Genscan chromosome:NCBIM37:1:134906360:134923016:1 // chr1 // 100 // 100 // 12 // 12 // 0	---	---	chr1	12	XR_033377 // RefSeq // PREDICTED: Mus musculus similar to ribosomal protein S8 (LOC638636), misc RNA. // chr1 // 100 // 100 // 12 // 12 // 0 /// GENSCAN00000025158 // ENSEMBL // cdna:Genscan chromosome:NCBIM37:1:134906360:134923016:1 // chr1 // 100 // 100 // 12 // 12 // 0	---	---	---	TRUE	3	1.62333	0.392933	3	3.97667	0.189233	2.35333	5.3422	0.00591653
10343103	---	0	0	4	--- // --- // neg_control // --- // --- // --- // --- // --- // ---	---	---	---	4	--- // --- // neg_control // --- // --- // --- // --- // --- // ---	---	---	---	TRUE	3	2	0.3477	3	4.61	1.3249	2.61	3.49547	0.0249986
10453825	chr18	10617794	10628234	13	NM_009226 // RefSeq // Mus musculus small nuclear ribonucleoprotein D1 (Snrpd1), mRNA. // chr18 // 100 // 100 // 13 // 13 // 0 /// ENSMUST00000002551 // ENSEMBL // Small nuclear ribonucleoprotein Sm D1 gene:ENSMUSG00000002477 // chr18 // 100 // 92 // 12 // 12 // 0 /// BC024875 // GenBank // Mus musculus small nuclear ribonucleoprotein D1, mRNA (cDNA clone MGC:18517 IMAGE:4009014), complete cds. /…	NM_009226 // Mm.603 // blood| bone| brain| connective tissue| embryonic tissue| extraembryonic tissue| eye| fertilized ovum| heart| inner ear| intestine| joint| kidney| liver| lung| lymph node| mammary gland| muscle| ovary| pancreas| prostate| skin| spleen| stomach| testis| thymus| tongue|oocyte| zygote| cleavage| blastocyst| egg cylinder| gastrula| organogenesis| fetus| neonate| juvenile| adult …	---	chr18	13	NM_009226 // RefSeq // Mus musculus small nuclear ribonucleoprotein D1 (Snrpd1), mRNA. // chr18 // 100 // 100 // 13 // 13 // 0 /// ENSMUST00000002551 // ENSEMBL // Small nuclear ribonucleoprotein Sm D1 gene:ENSMUSG00000002477 // chr18 // 100 // 92 // 12 // 12 // 0 /// BC024875 // GenBank // Mus musculus small nuclear ribonucleoprotein D1, mRNA (cDNA clone MGC:18517 IMAGE:4009014), complete cds. /…	NM_009226 // Mm.603 // blood| bone| brain| connective tissue| embryonic tissue| extraembryonic tissue| eye| fertilized ovum| heart| inner ear| intestine| joint| kidney| liver| lung| lymph node| mammary gland| muscle| ovary| pancreas| prostate| skin| spleen| stomach| testis| thymus| tongue|oocyte| zygote| cleavage| blastocyst| egg cylinder| gastrula| organogenesis| fetus| neonate| juvenile| adult …	NM_009226 // GO:0006397 // mRNA processing // inferred from electronic annotation /// NM_009226 // GO:0008380 // RNA splicing // inferred from electronic annotation /// ENSMUST00000002551 // GO:0006397 // mRNA processing // inferred from electronic annotation /// ENSMUST00000002551 // GO:0008380 // RNA splicing // inferred from electronic annotation /// BC024875 // GO:0006397 // mRNA processing /…	---	TRUE	3	2.20333	0.286533	3	6.29	1.6641	4.08667	5.06806	0.00714009
10571310	chr8	35390967	35391410	26	NM_009082 // RefSeq // Mus musculus ribosomal protein L29 (Rpl29), mRNA. // chr8 // 65 // 100 // 17 // 26 // 0 /// L08651 // GenBank // Mus musculus large ribosomal subunit protein mRNA, complete cds. // chr8 // 62 // 100 // 16 // 26 // 0 /// ENSMUST00000059802 // ENSEMBL // cdna:known chromosome:NCBIM37:9:106331870:106333898:1 gene:ENSMUSG00000048758 // chr8 // 65 // 100 // 17 // 26 // 0 /// ENS…	NM_009082 // Mm.288696 // blood| bone| bone marrow| embryonic tissue| extraembryonic tissue| heart| inner ear| intestine| kidney| liver| lung| mammary gland| muscle| pancreas| pituitary gland| salivary gland| skin| spleen| stomach| testis| thymus| thyroid| uterus| blastocyst| organogenesis| fetus| neonate| juvenile| adult /// NM_009082 // Mm.359377 // adipose tissue| bone| bone marrow| brain| con…	L08651 // GenMAPP // Ribosomal_Proteins	chr8	26	NM_009082 // RefSeq // Mus musculus ribosomal protein L29 (Rpl29), mRNA. // chr8 // 65 // 100 // 17 // 26 // 0 /// L08651 // GenBank // Mus musculus large ribosomal subunit protein mRNA, complete cds. // chr8 // 62 // 100 // 16 // 26 // 0 /// ENSMUST00000059802 // ENSEMBL // cdna:known chromosome:NCBIM37:9:106331870:106333898:1 gene:ENSMUSG00000048758 // chr8 // 65 // 100 // 17 // 26 // 0 /// ENS…	NM_009082 // Mm.288696 // blood| bone| bone marrow| embryonic tissue| extraembryonic tissue| heart| inner ear| intestine| kidney| liver| lung| mammary gland| muscle| pancreas| pituitary gland| salivary gland| skin| spleen| stomach| testis| thymus| thyroid| uterus| blastocyst| organogenesis| fetus| neonate| juvenile| adult /// NM_009082 // Mm.359377 // adipose tissue| bone| bone marrow| brain| con…	NM_009082 // GO:0006412 // translation // inferred from mutant phenotype /// NM_009082 // GO:0008283 // cell proliferation // inferred from mutant phenotype /// NM_009082 // GO:0031589 // cell-substrate adhesion // inferred from direct assay /// NM_009082 // GO:0035264 // multicellular organism growth // inferred from mutant phenotype /// L08651 // GO:0006412 // translation // inferred from mutan…	L08651 // GenMAPP // Ribosomal_Proteins	TRUE	3	5.31333	1.38363	3	7.62667	0.250633	2.31333	3.13428	0.0350404
10471358	chr2	32127330	32127751	56	NM_018730 // RefSeq // Mus musculus ribosomal protein L36 (Rpl36), mRNA. // chr2 // 89 // 100 // 50 // 56 // 0 /// BC086914 // GenBank // Mus musculus ribosomal protein L36, mRNA (cDNA clone MGC:107625 IMAGE:6768133), complete cds. // chr2 // 82 // 100 // 46 // 56 // 0 /// ENSMUST00000091097 // ENSEMBL // hypothetical protein gene:ENSMUSG00000066771 // chr2 // 55 // 100 // 31 // 56 // 0 /// ENSMU…	NM_018730 // Mm.11376 // bone| brain| embryonic tissue| extraembryonic tissue| heart| intestine| kidney| liver| lung| ovary| pancreas| prostate| skin| spleen| testis| thymus| uterus|oocyte| cleavage| blastocyst| gastrula| organogenesis| fetus| neonate| juvenile| adult /// NM_018730 // Mm.379094 // adipose tissue| blood| bone| brain| embryonic tissue| extraembryonic tissue| eye| heart| inner ear| …	BC086914 // GenMAPP // Ribosomal_Proteins	chr2	56	NM_018730 // RefSeq // Mus musculus ribosomal protein L36 (Rpl36), mRNA. // chr2 // 89 // 100 // 50 // 56 // 0 /// BC086914 // GenBank // Mus musculus ribosomal protein L36, mRNA (cDNA clone MGC:107625 IMAGE:6768133), complete cds. // chr2 // 82 // 100 // 46 // 56 // 0 /// ENSMUST00000091097 // ENSEMBL // hypothetical protein gene:ENSMUSG00000066771 // chr2 // 55 // 100 // 31 // 56 // 0 /// ENSMU…	NM_018730 // Mm.11376 // bone| brain| embryonic tissue| extraembryonic tissue| heart| intestine| kidney| liver| lung| ovary| pancreas| prostate| skin| spleen| testis| thymus| uterus|oocyte| cleavage| blastocyst| gastrula| organogenesis| fetus| neonate| juvenile| adult /// NM_018730 // Mm.379094 // adipose tissue| blood| bone| brain| embryonic tissue| extraembryonic tissue| eye| heart| inner ear| …	NM_018730 // GO:0006412 // translation // inferred from electronic annotation /// NM_018730 // GO:0008150 // biological_process // no biological data available /// BC086914 // GO:0006412 // translation // inferred from electronic annotation /// BC086914 // GO:0008150 // biological_process // no biological data available	BC086914 // GenMAPP // Ribosomal_Proteins	TRUE	3	6.36667	4.55303	3	10.0733	0.404933	3.70667	2.88332	0.0448632
10541482	chr6	122245681	122246066	33	NM_011482 // RefSeq // Mus musculus NHP2 non-histone chromosome protein 2-like 1 (S. cerevisiae) (Nhp2l1), mRNA. // chr6 // 81 // 97 // 26 // 32 // 0 /// BC083315 // GenBank // Mus musculus NHP2 non-histone chromosome protein 2-like 1 (S. cerevisiae), mRNA (cDNA clone MGC:101925 IMAGE:5714819), complete cds. // chr6 // 81 // 97 // 26 // 32 // 0 /// BC026755 // GenBank // Mus musculus NHP2 non-his…	NM_011482 // Mm.299312 // adipose tissue| bladder| blood| bone| bone marrow| brain| embryonic tissue| extraembryonic tissue| eye| fertilized ovum| heart| inner ear| intestine| kidney| liver| lung| lymph node| mammary gland| molar| muscle| ovary| pancreas| pituitary gland| prostate| salivary gland| skin| spinal cord| spleen| stomach| testis| thymus| thyroid| tongue| uterus|oocyte| zygote| cleavage…	NM_011482 // GenMAPP // mRNA_processing_binding_Reactome /// BC083315 // GenMAPP // mRNA_processing_binding_Reactome /// BC026755 // GenMAPP // mRNA_processing_binding_Reactome /// BC054450 // GenMAPP // mRNA_processing_binding_Reactome	chr6	33	NM_011482 // RefSeq // Mus musculus NHP2 non-histone chromosome protein 2-like 1 (S. cerevisiae) (Nhp2l1), mRNA. // chr6 // 81 // 97 // 26 // 32 // 0 /// BC083315 // GenBank // Mus musculus NHP2 non-histone chromosome protein 2-like 1 (S. cerevisiae), mRNA (cDNA clone MGC:101925 IMAGE:5714819), complete cds. // chr6 // 81 // 97 // 26 // 32 // 0 /// BC026755 // GenBank // Mus musculus NHP2 non-his…	NM_011482 // Mm.299312 // adipose tissue| bladder| blood| bone| bone marrow| brain| embryonic tissue| extraembryonic tissue| eye| fertilized ovum| heart| inner ear| intestine| kidney| liver| lung| lymph node| mammary gland| molar| muscle| ovary| pancreas| pituitary gland| prostate| salivary gland| skin| spinal cord| spleen| stomach| testis| thymus| thyroid| tongue| uterus|oocyte| zygote| cleavage…	NM_011482 // GO:0006397 // mRNA processing // inferred from electronic annotation /// NM_011482 // GO:0007338 // single fertilization // inferred from direct assay /// NM_011482 // GO:0008380 // RNA splicing // inferred from electronic annotation /// NM_011482 // GO:0042254 // ribosome biogenesis // inferred from electronic annotation /// BC083315 // GO:0006397 // mRNA processing // inferred from…	NM_011482 // GenMAPP // mRNA_processing_binding_Reactome /// BC083315 // GenMAPP // mRNA_processing_binding_Reactome /// BC026755 // GenMAPP // mRNA_processing_binding_Reactome /// BC054450 // GenMAPP // mRNA_processing_binding_Reactome	TRUE	3	3.98333	8.12143	3	8.72333	0.124933	4.74	2.85896	0.0459779
10537880	chr6	47267489	47267564	4	---	---	---	chr6	4	---	---	---	---	TRUE	3	4.20667	0.817733	3	1.88	0.3829	-2.32667	-3.67781	0.0212447
10431656	chr15	90594651	90595120	64	NM_053257 // RefSeq // Mus musculus ribosomal protein L31 (Rpl31), mRNA. // chr15 // 100 // 97 // 62 // 62 // 0 /// BC086916 // GenBank // Mus musculus ribosomal protein L31, mRNA (cDNA clone MGC:107628 IMAGE:6764985), complete cds. // chr15 // 100 // 100 // 64 // 64 // 0 /// AF144695 // GenBank // Mus musculus ERO1L (Ero1l) mRNA, complete cds. // chr15 // 82 // 97 // 51 // 62 // 0 /// ENSMUST000…	NM_053257 // Mm.379302 // blood| bone marrow| brain| embryonic tissue| extraembryonic tissue| eye| heart| inner ear| intestine| kidney| liver| lung| lymph node| mammary gland| muscle| ovary| pancreas| pineal gland| prostate| skin| spinal cord| spleen| stomach| testis| thymus| thyroid| tongue|oocyte| cleavage| morula| blastocyst| egg cylinder| gastrula| organogenesis| fetus| neonate| juvenile| adu…	---	chr15	64	NM_053257 // RefSeq // Mus musculus ribosomal protein L31 (Rpl31), mRNA. // chr15 // 100 // 97 // 62 // 62 // 0 /// BC086916 // GenBank // Mus musculus ribosomal protein L31, mRNA (cDNA clone MGC:107628 IMAGE:6764985), complete cds. // chr15 // 100 // 100 // 64 // 64 // 0 /// AF144695 // GenBank // Mus musculus ERO1L (Ero1l) mRNA, complete cds. // chr15 // 82 // 97 // 51 // 62 // 0 /// ENSMUST000…	NM_053257 // Mm.379302 // blood| bone marrow| brain| embryonic tissue| extraembryonic tissue| eye| heart| inner ear| intestine| kidney| liver| lung| lymph node| mammary gland| muscle| ovary| pancreas| pineal gland| prostate| skin| spinal cord| spleen| stomach| testis| thymus| thyroid| tongue|oocyte| cleavage| morula| blastocyst| egg cylinder| gastrula| organogenesis| fetus| neonate| juvenile| adu…	NM_053257 // GO:0006412 // translation // inferred from electronic annotation /// NM_053257 // GO:0008150 // biological_process // no biological data available /// BC086916 // GO:0006412 // translation // inferred from electronic annotation /// BC086916 // GO:0008150 // biological_process // no biological data available /// AF144695 // GO:0006457 // protein folding // inferred from direct assay /…	---	TRUE	3	6.64	1.8043	3	9.22	0.1996	2.58	3.15677	0.0342904
10511325	chr4	3761613	3762747	28	NM_026147 // RefSeq // Mus musculus ribosomal protein S20 (Rps20), mRNA. // chr4 // 100 // 100 // 28 // 28 // 0 /// ENSMUST00000103009 // ENSEMBL // 40S ribosomal protein S20 gene:ENSMUSG00000028234 // chr4 // 100 // 100 // 28 // 28 // 0 /// BC090389 // GenBank // Mus musculus ribosomal protein S20, mRNA (cDNA clone MGC:102408 IMAGE:3482252), complete cds. // chr4 // 100 // 100 // 28 // 28 // 0 /…	NM_026147 // Mm.21938 // adipose tissue| blood| bone| bone marrow| brain| connective tissue| dorsal root ganglion| embryonic tissue| extraembryonic tissue| eye| fertilized ovum| heart| inner ear| intestine| joint| kidney| liver| lung| lymph node| mammary gland| muscle| ovary| pancreas| prostate| salivary gland| skin| spleen| stomach| testis| thymus| thyroid| tongue| uterus|oocyte| zygote| cleavag…	---	chr4	28	NM_026147 // RefSeq // Mus musculus ribosomal protein S20 (Rps20), mRNA. // chr4 // 100 // 100 // 28 // 28 // 0 /// ENSMUST00000103009 // ENSEMBL // 40S ribosomal protein S20 gene:ENSMUSG00000028234 // chr4 // 100 // 100 // 28 // 28 // 0 /// BC090389 // GenBank // Mus musculus ribosomal protein S20, mRNA (cDNA clone MGC:102408 IMAGE:3482252), complete cds. // chr4 // 100 // 100 // 28 // 28 // 0 /…	NM_026147 // Mm.21938 // adipose tissue| blood| bone| bone marrow| brain| connective tissue| dorsal root ganglion| embryonic tissue| extraembryonic tissue| eye| fertilized ovum| heart| inner ear| intestine| joint| kidney| liver| lung| lymph node| mammary gland| muscle| ovary| pancreas| prostate| salivary gland| skin| spleen| stomach| testis| thymus| thyroid| tongue| uterus|oocyte| zygote| cleavag…	NM_026147 // GO:0006412 // translation // inferred from electronic annotation /// ENSMUST00000103009 // GO:0006412 // translation // inferred from electronic annotation /// BC090389 // GO:0006412 // translation // inferred from electronic annotation /// BC090389 // GO:0006412 // translation // inferred from electronic annotation /// BC090389 // GO:0006412 // translation // inferred from electroni…	---	TRUE	3	7.60333	1.09203	3	9.86333	0.0800333	2.26	3.61571	0.0224426
10466932	chr19	29395834	29399846	26	NM_013754 // RefSeq // Mus musculus insulin-like 6 (Insl6), mRNA. // chr19 // 100 // 100 // 26 // 26 // 0 /// ENSMUST00000052380 // ENSEMBL // Insulin-like peptide INSL6 gene:ENSMUSG00000050957 // chr19 // 100 // 100 // 26 // 26 // 0 /// BC028752 // GenBank // Mus musculus insulin-like 6, mRNA (cDNA clone MGC:41123 IMAGE:1329516), complete cds. // chr19 // 100 // 100 // 26 // 26 // 0	NM_013754 // Mm.306511 // brain| connective tissue| embryonic tissue| intestine| mammary gland| prostate| skin| testis| thymus| organogenesis| fetus| neonate| juvenile| adult /// ENSMUST00000052380 // Mm.306511 // brain| connective tissue| embryonic tissue| intestine| mammary gland| prostate| skin| testis| thymus| organogenesis| fetus| neonate| juvenile| adult /// BC028752 // Mm.306511 // brain| …	---	chr19	26	NM_013754 // RefSeq // Mus musculus insulin-like 6 (Insl6), mRNA. // chr19 // 100 // 100 // 26 // 26 // 0 /// ENSMUST00000052380 // ENSEMBL // Insulin-like peptide INSL6 gene:ENSMUSG00000050957 // chr19 // 100 // 100 // 26 // 26 // 0 /// BC028752 // GenBank // Mus musculus insulin-like 6, mRNA (cDNA clone MGC:41123 IMAGE:1329516), complete cds. // chr19 // 100 // 100 // 26 // 26 // 0	NM_013754 // Mm.306511 // brain| connective tissue| embryonic tissue| intestine| mammary gland| prostate| skin| testis| thymus| organogenesis| fetus| neonate| juvenile| adult /// ENSMUST00000052380 // Mm.306511 // brain| connective tissue| embryonic tissue| intestine| mammary gland| prostate| skin| testis| thymus| organogenesis| fetus| neonate| juvenile| adult /// BC028752 // Mm.306511 // brain| …	---	---	TRUE	3	0.146667	0.0350333	3	5.36333	0.685633	5.21667	10.6435	0.000441235
10403352	chr13	5860735	5869639	30	NM_011803 // RefSeq // Mus musculus Kruppel-like factor 6 (Klf6), mRNA. // chr13 // 100 // 97 // 29 // 29 // 0 /// ENSMUST00000000080 // ENSEMBL // Kruppel-like factor 6 gene:ENSMUSG00000000078 // chr13 // 100 // 97 // 29 // 29 // 0 /// BC020042 // GenBank // Mus musculus Kruppel-like factor 6, mRNA (cDNA clone MGC:28265 IMAGE:4008402), complete cds. // chr13 // 91 // 73 // 20 // 22 // 0	NM_011803 // Mm.275036 // adrenal gland| bladder| blood| bone| bone marrow| brain| connective tissue| dorsal root ganglion| embryonic tissue| extraembryonic tissue| eye| heart| inner ear| intestine| joint| kidney| liver| lung| lymph node| mammary gland| muscle| pituitary gland| prostate| salivary gland| skin| spinal cord| spleen| stomach| sympathetic ganglion| testis| thymus| thyroid| morula| bla…	---	chr13	30	NM_011803 // RefSeq // Mus musculus Kruppel-like factor 6 (Klf6), mRNA. // chr13 // 100 // 97 // 29 // 29 // 0 /// ENSMUST00000000080 // ENSEMBL // Kruppel-like factor 6 gene:ENSMUSG00000000078 // chr13 // 100 // 97 // 29 // 29 // 0 /// BC020042 // GenBank // Mus musculus Kruppel-like factor 6, mRNA (cDNA clone MGC:28265 IMAGE:4008402), complete cds. // chr13 // 91 // 73 // 20 // 22 // 0	NM_011803 // Mm.275036 // adrenal gland| bladder| blood| bone| bone marrow| brain| connective tissue| dorsal root ganglion| embryonic tissue| extraembryonic tissue| eye| heart| inner ear| intestine| joint| kidney| liver| lung| lymph node| mammary gland| muscle| pituitary gland| prostate| salivary gland| skin| spinal cord| spleen| stomach| sympathetic ganglion| testis| thymus| thyroid| morula| bla…	NM_011803 // GO:0006350 // transcription // inferred from electronic annotation /// NM_011803 // GO:0006355 // regulation of transcription, DNA-dependent // inferred from electronic annotation /// NM_011803 // GO:0019221 // cytokine-mediated signaling pathway // inferred from direct assay /// ENSMUST00000000080 // GO:0006350 // transcription // inferred from electronic annotation /// ENSMUST00000…	---	TRUE	3	1.18333	0.128133	3	3.76	0.2037	2.57667	7.74745	0.00149539
10564869	chr7	87372043	87377505	28	NM_011870 // RefSeq // Mus musculus calcium and integrin binding 1 (calmyrin) (Cib1), mRNA. // chr7 // 100 // 100 // 28 // 28 // 0 /// ENSMUST00000065163 // ENSEMBL // Calcium and integrin-binding protein 1 gene:ENSMUSG00000030538 // chr7 // 100 // 100 // 28 // 28 // 0 /// BC003714 // GenBank // Mus musculus calcium and integrin binding 1 (calmyrin), mRNA (cDNA clone MGC:5709 IMAGE:3599986), comp…	NM_011870 // Mm.30217 // bone marrow| brain| embryonic tissue| epididymis| extraembryonic tissue| eye| fertilized ovum| heart| inner ear| intestine| joint| kidney| liver| lung| mammary gland| pancreas| prostate| salivary gland| skin| spleen| stomach| testis| thymus| thyroid| tongue| zygote| blastocyst| gastrula| organogenesis| fetus| neonate| juvenile| adult /// ENSMUST00000065163 // Mm.30217 // …	---	chr7	28	NM_011870 // RefSeq // Mus musculus calcium and integrin binding 1 (calmyrin) (Cib1), mRNA. // chr7 // 100 // 100 // 28 // 28 // 0 /// ENSMUST00000065163 // ENSEMBL // Calcium and integrin-binding protein 1 gene:ENSMUSG00000030538 // chr7 // 100 // 100 // 28 // 28 // 0 /// BC003714 // GenBank // Mus musculus calcium and integrin binding 1 (calmyrin), mRNA (cDNA clone MGC:5709 IMAGE:3599986), comp…	NM_011870 // Mm.30217 // bone marrow| brain| embryonic tissue| epididymis| extraembryonic tissue| eye| fertilized ovum| heart| inner ear| intestine| joint| kidney| liver| lung| mammary gland| pancreas| prostate| salivary gland| skin| spleen| stomach| testis| thymus| thyroid| tongue| zygote| blastocyst| gastrula| organogenesis| fetus| neonate| juvenile| adult /// ENSMUST00000065163 // Mm.30217 // …	NM_011870 // GO:0006915 // apoptosis // inferred from sequence or structural similarity /// NM_011870 // GO:0006974 // response to DNA damage stimulus // inferred from sequence or structural similarity /// NM_011870 // GO:0007229 // integrin-mediated signaling pathway // inferred from electronic annotation /// ENSMUST00000065163 // GO:0006915 // apoptosis // inferred from sequence or structural s…	---	TRUE	3	1.68333	2.05053	3	5.00667	2.08203	3.32333	2.83155	0.0472706
10608637	---	0	0	12	NM_001082547.1 // --- // Mus musculus predicted gene, EG433016 (EG433016), mRNA // --- // --- // --- // --- // --- // ---	---	---	---	12	NM_001082547.1 // --- // Mus musculus predicted gene, EG433016 (EG433016), mRNA // --- // --- // --- // --- // --- // ---	---	---	---	TRUE	3	2.62667	2.82963	3	8.32333	0.212033	5.69667	5.65751	0.00481064
10500091	chr3	94933641	94937934	28	NM_027013 // RefSeq // Mus musculus sodium channel modifier 1 (Scnm1), mRNA. // chr3 // 100 // 100 // 28 // 28 // 0 /// BC028867 // GenBank // Mus musculus sodium channel modifier 1, mRNA (cDNA clone MGC:25899 IMAGE:4220000), complete cds. // chr3 // 100 // 100 // 28 // 28 // 0 /// ENSMUST00000005770 // ENSEMBL // Isoform 2 of Sodium channel modifier 1 gene:ENSMUSG00000005629 // chr3 // 100 // 10…	NM_027013 // Mm.182944 // blood| bone marrow| brain| connective tissue| embryonic tissue| extraembryonic tissue| eye| intestine| kidney| liver| lung| lymph node| mammary gland| ovary| pancreas| pituitary gland| prostate| skin| spinal cord| spleen| stomach| testis| thymus|oocyte| cleavage| blastocyst| organogenesis| fetus| neonate| juvenile| adult /// BC028867 // Mm.182944 // blood| bone marrow| b…	---	chr3	28	NM_027013 // RefSeq // Mus musculus sodium channel modifier 1 (Scnm1), mRNA. // chr3 // 100 // 100 // 28 // 28 // 0 /// BC028867 // GenBank // Mus musculus sodium channel modifier 1, mRNA (cDNA clone MGC:25899 IMAGE:4220000), complete cds. // chr3 // 100 // 100 // 28 // 28 // 0 /// ENSMUST00000005770 // ENSEMBL // Isoform 2 of Sodium channel modifier 1 gene:ENSMUSG00000005629 // chr3 // 100 // 10…	NM_027013 // Mm.182944 // blood| bone marrow| brain| connective tissue| embryonic tissue| extraembryonic tissue| eye| intestine| kidney| liver| lung| lymph node| mammary gland| ovary| pancreas| pituitary gland| prostate| skin| spinal cord| spleen| stomach| testis| thymus|oocyte| cleavage| blastocyst| organogenesis| fetus| neonate| juvenile| adult /// BC028867 // Mm.182944 // blood| bone marrow| b…	NM_027013 // GO:0006397 // mRNA processing // inferred from electronic annotation /// NM_027013 // GO:0008380 // RNA splicing // inferred from mutant phenotype /// BC028867 // GO:0006397 // mRNA processing // inferred from electronic annotation /// BC028867 // GO:0008380 // RNA splicing // inferred from mutant phenotype /// ENSMUST00000005770 // GO:0006397 // mRNA processing // inferred from elec…	---	TRUE	3	1.17333	0.0329333	3	4.96	0.6843	3.78667	7.74439	0.00149763
10452110	chr17	56746875	56749194	27	NM_153152 // RefSeq // Mus musculus RIKEN cDNA 2410015M20 gene (2410015M20Rik), mRNA. // chr17 // 93 // 100 // 25 // 27 // 0 /// BC056164 // GenBank // Mus musculus RIKEN cDNA 2410015M20 gene, mRNA (cDNA clone MGC:66669 IMAGE:5713062), complete cds. // chr17 // 100 // 81 // 22 // 22 // 0 /// ENSMUST00000052832 // ENSEMBL // Protein QIL1 gene:ENSMUSG00000049760 // chr17 // 100 // 81 // 22 // 22 //…	NM_153152 // Mm.34002 // blood| bone marrow| brain| connective tissue| embryonic tissue| extraembryonic tissue| eye| heart| inner ear| intestine| joint| kidney| liver| lung| lymph node| mammary gland| muscle| pancreas| pineal gland| pituitary gland| prostate| salivary gland| skin| spleen| stomach| sympathetic ganglion| testis| thymus| thyroid| tongue| cleavage| blastocyst| organogenesis| fetus| n…	---	chr17	27	NM_153152 // RefSeq // Mus musculus RIKEN cDNA 2410015M20 gene (2410015M20Rik), mRNA. // chr17 // 93 // 100 // 25 // 27 // 0 /// BC056164 // GenBank // Mus musculus RIKEN cDNA 2410015M20 gene, mRNA (cDNA clone MGC:66669 IMAGE:5713062), complete cds. // chr17 // 100 // 81 // 22 // 22 // 0 /// ENSMUST00000052832 // ENSEMBL // Protein QIL1 gene:ENSMUSG00000049760 // chr17 // 100 // 81 // 22 // 22 //…	NM_153152 // Mm.34002 // blood| bone marrow| brain| connective tissue| embryonic tissue| extraembryonic tissue| eye| heart| inner ear| intestine| joint| kidney| liver| lung| lymph node| mammary gland| muscle| pancreas| pineal gland| pituitary gland| prostate| salivary gland| skin| spleen| stomach| sympathetic ganglion| testis| thymus| thyroid| tongue| cleavage| blastocyst| organogenesis| fetus| n…	---	---	TRUE	3	3.3	2.6701	3	6.10333	0.0444334	2.80333	2.94705	0.0420926
10545125	chr6	66825256	66825754	37	NM_022891 // RefSeq // Mus musculus ribosomal protein L23 (Rpl23), mRNA. // chr6 // 92 // 100 // 34 // 37 // 0 /// ENSMUST00000103146 // ENSEMBL // 60S ribosomal protein L23 gene:ENSMUSG00000071415 // chr6 // 92 // 100 // 34 // 37 // 0 /// AF287271 // GenBank // Mus musculus ribosomal protein L23 (Rpl23) mRNA, complete cds. // chr6 // 92 // 100 // 34 // 37 // 0 /// ENSMUST00000118547 // ENSEMBL /…	NM_022891 // Mm.140380 // blood| bone marrow| brain| connective tissue| dorsal root ganglion| embryonic tissue| extraembryonic tissue| eye| heart| inner ear| intestine| joint| kidney| liver| lung| lymph node| mammary gland| molar| muscle| ovary| pancreas| pituitary gland| prostate| salivary gland| skin| spleen| stomach| testis| thymus| thyroid| tongue| uterus| vagina|oocyte| cleavage| morula| bla…	---	chr6	37	NM_022891 // RefSeq // Mus musculus ribosomal protein L23 (Rpl23), mRNA. // chr6 // 92 // 100 // 34 // 37 // 0 /// ENSMUST00000103146 // ENSEMBL // 60S ribosomal protein L23 gene:ENSMUSG00000071415 // chr6 // 92 // 100 // 34 // 37 // 0 /// AF287271 // GenBank // Mus musculus ribosomal protein L23 (Rpl23) mRNA, complete cds. // chr6 // 92 // 100 // 34 // 37 // 0 /// ENSMUST00000118547 // ENSEMBL /…	NM_022891 // Mm.140380 // blood| bone marrow| brain| connective tissue| dorsal root ganglion| embryonic tissue| extraembryonic tissue| eye| heart| inner ear| intestine| joint| kidney| liver| lung| lymph node| mammary gland| molar| muscle| ovary| pancreas| pituitary gland| prostate| salivary gland| skin| spleen| stomach| testis| thymus| thyroid| tongue| uterus| vagina|oocyte| cleavage| morula| bla…	NM_022891 // GO:0006412 // translation // not recorded /// ENSMUST00000103146 // GO:0006412 // translation // not recorded /// AF287271 // GO:0006412 // translation // not recorded /// AF287271 // GO:0006412 // translation // not recorded /// AF287271 // GO:0006412 // translation // not recorded	---	TRUE	3	8.12333	1.05023	3	10.2233	0.0576333	2.1	3.4557	0.0259192
10567211	chr7	123741578	123741993	9	XR_034261 // RefSeq // PREDICTED: Mus musculus similar to ribosomal protein L26-like 1 (LOC668485), misc RNA. // chr7 // 100 // 100 // 9 // 9 // 0	---	---	chr7	9	XR_034261 // RefSeq // PREDICTED: Mus musculus similar to ribosomal protein L26-like 1 (LOC668485), misc RNA. // chr7 // 100 // 100 // 9 // 9 // 0	---	---	---	TRUE	3	6.69333	0.980634	3	8.84	0.1011	2.14667	3.57491	0.0232733
10606579	chrX	122464378	122464776	35	NM_011295 // RefSeq // Mus musculus ribosomal protein S12 (Rps12), mRNA. // chrX // 86 // 100 // 30 // 35 // 0 /// BC089338 // GenBank // Mus musculus ribosomal protein S12, mRNA (cDNA clone MGC:102111 IMAGE:6407567), complete cds. // chrX // 86 // 100 // 30 // 35 // 0 /// BC089339 // GenBank // Mus musculus ribosomal protein S12, mRNA (cDNA clone MGC:102112 IMAGE:6408026), complete cds. // chrX …	NM_011295 // Mm.371846 // bladder| blood| bone marrow| brain| connective tissue| dorsal root ganglion| embryonic tissue| extraembryonic tissue| eye| heart| inner ear| intestine| joint| kidney| liver| lung| lymph node| mammary gland| muscle| nasopharynx| pancreas| skin| spinal cord| spleen| stomach| testis| thymus| tongue| cleavage| morula| blastocyst| gastrula| organogenesis| fetus| neonate| juve…	X15962 // GenMAPP // Ribosomal_Proteins	chrX	35	NM_011295 // RefSeq // Mus musculus ribosomal protein S12 (Rps12), mRNA. // chrX // 86 // 100 // 30 // 35 // 0 /// BC089338 // GenBank // Mus musculus ribosomal protein S12, mRNA (cDNA clone MGC:102111 IMAGE:6407567), complete cds. // chrX // 86 // 100 // 30 // 35 // 0 /// BC089339 // GenBank // Mus musculus ribosomal protein S12, mRNA (cDNA clone MGC:102112 IMAGE:6408026), complete cds. // chrX …	NM_011295 // Mm.371846 // bladder| blood| bone marrow| brain| connective tissue| dorsal root ganglion| embryonic tissue| extraembryonic tissue| eye| heart| inner ear| intestine| joint| kidney| liver| lung| lymph node| mammary gland| muscle| nasopharynx| pancreas| skin| spinal cord| spleen| stomach| testis| thymus| tongue| cleavage| morula| blastocyst| gastrula| organogenesis| fetus| neonate| juve…	NM_011295 // GO:0006412 // translation // inferred from electronic annotation /// BC089338 // GO:0006412 // translation // inferred from electronic annotation /// BC089339 // GO:0006412 // translation // inferred from electronic annotation /// BC099377 // GO:0006412 // translation // inferred from electronic annotation /// X15962 // GO:0006412 // translation // inferred from electronic annotation…	X15962 // GenMAPP // Ribosomal_Proteins	TRUE	3	7.81333	0.149634	3	9.84	0.0988	2.02667	7.04268	0.0021427
10520833	chr5	31916341	31966757	47	NM_025796 // RefSeq // Mus musculus mitochondrial ribosomal protein L33 (Mrpl33), nuclear gene encoding mitochondrial protein, mRNA. // chr5 // 74 // 49 // 17 // 23 // 0 /// ENSMUST00000031024 // ENSEMBL // 39S ribosomal protein L33, mitochondrial gene:ENSMUSG00000029142 // chr5 // 100 // 49 // 23 // 23 // 0 /// BC027018 // GenBank // Mus musculus mitochondrial ribosomal protein L33, mRNA (cDNA c…	NM_025796 // Mm.120763 // blood| bone| bone marrow| brain| dorsal root ganglion| embryonic tissue| epididymis| extraembryonic tissue| eye| heart| inner ear| intestine| kidney| liver| lung| lymph node| mammary gland| pancreas| prostate| skin| spinal cord| spleen| stomach| testis| thymus| tongue| uterus| cleavage| blastocyst| egg cylinder| organogenesis| fetus| neonate| juvenile| adult /// ENSMUST0…	---	chr5	47	NM_025796 // RefSeq // Mus musculus mitochondrial ribosomal protein L33 (Mrpl33), nuclear gene encoding mitochondrial protein, mRNA. // chr5 // 74 // 49 // 17 // 23 // 0 /// ENSMUST00000031024 // ENSEMBL // 39S ribosomal protein L33, mitochondrial gene:ENSMUSG00000029142 // chr5 // 100 // 49 // 23 // 23 // 0 /// BC027018 // GenBank // Mus musculus mitochondrial ribosomal protein L33, mRNA (cDNA c…	NM_025796 // Mm.120763 // blood| bone| bone marrow| brain| dorsal root ganglion| embryonic tissue| epididymis| extraembryonic tissue| eye| heart| inner ear| intestine| kidney| liver| lung| lymph node| mammary gland| pancreas| prostate| skin| spinal cord| spleen| stomach| testis| thymus| tongue| uterus| cleavage| blastocyst| egg cylinder| organogenesis| fetus| neonate| juvenile| adult /// ENSMUST0…	NM_025796 // GO:0006412 // translation // inferred from electronic annotation /// ENSMUST00000031024 // GO:0006412 // translation // inferred from electronic annotation /// BC027018 // GO:0006412 // translation // inferred from electronic annotation	---	TRUE	3	1.46667	0.285433	3	3.59	0.2641	2.12333	4.96114	0.00769984
10341671	---	0	0	4	--- // --- // pos_control // --- // --- // --- // --- // --- // ---	---	---	---	4	--- // --- // pos_control // --- // --- // --- // --- // --- // ---	---	---	---	TRUE	3	4.42667	2.19323	3	7.79333	0.501433	3.36667	3.55229	0.0237497
10339042	---	0	0	4	--- // --- // pos_control // --- // --- // --- // --- // --- // ---	---	---	---	4	--- // --- // pos_control // --- // --- // --- // --- // --- // ---	---	---	---	TRUE	3	1.42333	3.95263	3	5.21	0.0772	3.78667	3.26719	0.0308708
10409330	chr13	54652584	54666722	17	BC033445 // GenBank // Mus musculus RIKEN cDNA 4833439L19 gene, mRNA (cDNA clone MGC:25451 IMAGE:4222839), complete cds. // chr13 // 100 // 100 // 17 // 17 // 0 /// ENSMUST00000026989 // ENSEMBL // Isoform 1 of UPF0498 protein KIAA1191 gene:ENSMUSG00000025871 // chr13 // 100 // 100 // 17 // 17 // 0 /// ENSMUST00000110014 // ENSEMBL // Isoform 3 of UPF0498 protein KIAA1191 gene:ENSMUSG00000025871 …	BC033445 // Mm.24593 // bladder| blood| bone| bone marrow| brain| connective tissue| dorsal root ganglion| embryonic tissue| epididymis| extraembryonic tissue| eye| heart| inner ear| intestine| joint| kidney| liver| lung| lymph node| mammary gland| molar| muscle| nasopharynx| ovary| pancreas| pituitary gland| salivary gland| skin| spinal cord| spleen| stomach| sympathetic ganglion| testis| thymus…	---	chr13	17	BC033445 // GenBank // Mus musculus RIKEN cDNA 4833439L19 gene, mRNA (cDNA clone MGC:25451 IMAGE:4222839), complete cds. // chr13 // 100 // 100 // 17 // 17 // 0 /// ENSMUST00000026989 // ENSEMBL // Isoform 1 of UPF0498 protein KIAA1191 gene:ENSMUSG00000025871 // chr13 // 100 // 100 // 17 // 17 // 0 /// ENSMUST00000110014 // ENSEMBL // Isoform 3 of UPF0498 protein KIAA1191 gene:ENSMUSG00000025871 …	BC033445 // Mm.24593 // bladder| blood| bone| bone marrow| brain| connective tissue| dorsal root ganglion| embryonic tissue| epididymis| extraembryonic tissue| eye| heart| inner ear| intestine| joint| kidney| liver| lung| lymph node| mammary gland| molar| muscle| nasopharynx| ovary| pancreas| pituitary gland| salivary gland| skin| spinal cord| spleen| stomach| sympathetic ganglion| testis| thymus…	---	---	TRUE	3	4.84	0.1852	3	2.00667	0.910933	-2.83333	-4.68734	0.00939628
10544573	chr6	48519695	48522689	36	NM_027852 // RefSeq // Mus musculus retinoic acid receptor responder (tazarotene induced) 2 (Rarres2), mRNA. // chr6 // 100 // 75 // 27 // 27 // 0 /// NM_177736 // RefSeq // Mus musculus leucine rich repeat containing 61 (Lrrc61), transcript variant 1, mRNA. // chr6 // 100 // 50 // 18 // 18 // 0 /// NM_001110160 // RefSeq // Mus musculus leucine rich repeat containing 61 (Lrrc61), transcript vari…	NM_027852 // Mm.28231 // bone| brain| embryonic tissue| extraembryonic tissue| eye| heart| inner ear| intestine| joint| kidney| liver| lung| mammary gland| muscle| ovary| prostate| skin| spleen| testis| thymus| thyroid| cleavage| fetus| neonate| juvenile| adult /// NM_177736 // Mm.290764 // bladder| bone| brain| dorsal root ganglion| embryonic tissue| extraembryonic tissue| eye| inner ear| intest…	---	chr6	36	NM_027852 // RefSeq // Mus musculus retinoic acid receptor responder (tazarotene induced) 2 (Rarres2), mRNA. // chr6 // 100 // 75 // 27 // 27 // 0 /// NM_177736 // RefSeq // Mus musculus leucine rich repeat containing 61 (Lrrc61), transcript variant 1, mRNA. // chr6 // 100 // 50 // 18 // 18 // 0 /// NM_001110160 // RefSeq // Mus musculus leucine rich repeat containing 61 (Lrrc61), transcript vari…	NM_027852 // Mm.28231 // bone| brain| embryonic tissue| extraembryonic tissue| eye| heart| inner ear| intestine| joint| kidney| liver| lung| mammary gland| muscle| ovary| prostate| skin| spleen| testis| thymus| thyroid| cleavage| fetus| neonate| juvenile| adult /// NM_177736 // Mm.290764 // bladder| bone| brain| dorsal root ganglion| embryonic tissue| extraembryonic tissue| eye| inner ear| intest…	NM_027852 // GO:0050873 // brown fat cell differentiation // inferred from direct assay /// ENSMUST00000009425 // GO:0050873 // brown fat cell differentiation // inferred from direct assay /// BC038914 // GO:0050873 // brown fat cell differentiation // inferred from direct assay	---	TRUE	3	2.36333	3.20923	3	7.05	4.2471	4.68667	2.97277	0.0410313
10540542	chr6	112926207	112926377	16	XM_884551 // RefSeq // PREDICTED: Mus musculus predicted gene, EG620161 (EG620161), mRNA. // chr6 // 100 // 100 // 16 // 16 // 0 /// ENSMUST00000105078 // ENSEMBL // cdna:pseudogene chromosome:NCBIM37:6:112926185:112926460:1 gene:ENSMUSG00000078281 // chr6 // 100 // 100 // 16 // 16 // 0 /// ENSMUST00000117265 // ENSEMBL // cdna:pseudogene chromosome:NCBIM37:6:112926207:112926377:1 gene:ENSMUSG000…	---	---	chr6	16	XM_884551 // RefSeq // PREDICTED: Mus musculus predicted gene, EG620161 (EG620161), mRNA. // chr6 // 100 // 100 // 16 // 16 // 0 /// ENSMUST00000105078 // ENSEMBL // cdna:pseudogene chromosome:NCBIM37:6:112926185:112926460:1 gene:ENSMUSG00000078281 // chr6 // 100 // 100 // 16 // 16 // 0 /// ENSMUST00000117265 // ENSEMBL // cdna:pseudogene chromosome:NCBIM37:6:112926207:112926377:1 gene:ENSMUSG000…	---	---	---	TRUE	3	4.83	0.3429	3	7.49667	0.182033	2.66667	6.37496	0.00310569
10339147	---	0	0	4	--- // --- // pos_control // --- // --- // --- // --- // --- // ---	---	---	---	4	--- // --- // pos_control // --- // --- // --- // --- // --- // ---	---	---	---	TRUE	3	0.333333	0.499433	3	4.60667	2.57903	4.27333	4.21852	0.0134936
10509275	chr4	136951208	136951623	36	NM_053257 // RefSeq // Mus musculus ribosomal protein L31 (Rpl31), mRNA. // chr4 // 89 // 100 // 32 // 36 // 0 /// AF144695 // GenBank // Mus musculus ERO1L (Ero1l) mRNA, complete cds. // chr4 // 81 // 100 // 29 // 36 // 0 /// ENSMUST00000086535 // ENSEMBL // cdna:known chromosome:NCBIM37:1:39424757:39428211:1 gene:ENSMUSG00000073702 // chr4 // 89 // 100 // 32 // 36 // 0 /// BC008223 // GenBank /…	NM_053257 // Mm.379302 // blood| bone marrow| brain| embryonic tissue| extraembryonic tissue| eye| heart| inner ear| intestine| kidney| liver| lung| lymph node| mammary gland| muscle| ovary| pancreas| pineal gland| prostate| skin| spinal cord| spleen| stomach| testis| thymus| thyroid| tongue|oocyte| cleavage| morula| blastocyst| egg cylinder| gastrula| organogenesis| fetus| neonate| juvenile| adu…	---	chr4	36	NM_053257 // RefSeq // Mus musculus ribosomal protein L31 (Rpl31), mRNA. // chr4 // 89 // 100 // 32 // 36 // 0 /// AF144695 // GenBank // Mus musculus ERO1L (Ero1l) mRNA, complete cds. // chr4 // 81 // 100 // 29 // 36 // 0 /// ENSMUST00000086535 // ENSEMBL // cdna:known chromosome:NCBIM37:1:39424757:39428211:1 gene:ENSMUSG00000073702 // chr4 // 89 // 100 // 32 // 36 // 0 /// BC008223 // GenBank /…	NM_053257 // Mm.379302 // blood| bone marrow| brain| embryonic tissue| extraembryonic tissue| eye| heart| inner ear| intestine| kidney| liver| lung| lymph node| mammary gland| muscle| ovary| pancreas| pineal gland| prostate| skin| spinal cord| spleen| stomach| testis| thymus| thyroid| tongue|oocyte| cleavage| morula| blastocyst| egg cylinder| gastrula| organogenesis| fetus| neonate| juvenile| adu…	NM_053257 // GO:0006412 // translation // inferred from electronic annotation /// NM_053257 // GO:0008150 // biological_process // no biological data available /// AF144695 // GO:0006457 // protein folding // inferred from direct assay /// AF144695 // GO:0006457 // protein folding // not recorded /// AF144695 // GO:0006467 // protein thiol-disulfide exchange // inferred from electronic annotation…	---	TRUE	3	6.6	1.7071	3	9.25	0.2041	2.65	3.32012	0.0293753
10504159	chr4	42003110	42005099	27	NM_011888 // RefSeq // Mus musculus chemokine (C-C motif) ligand 19 (Ccl19), mRNA. // chr4 // 100 // 100 // 27 // 27 // 0 /// BC051472 // GenBank // Mus musculus chemokine (C-C motif) ligand 19, mRNA (cDNA clone MGC:62903 IMAGE:1349213), complete cds. // chr4 // 100 // 100 // 27 // 27 // 0 /// AF059208 // GenBank // Mus musculus EBI-1 ligand chemokine mRNA, complete cds. // chr4 // 100 // 100 // …	NM_011888 // Mm.426373 // lymph node| mammary gland| salivary gland| spleen| thymus| juvenile| adult /// NM_011888 // Mm.459263 // lymph node| adult /// BC051472 // Mm.426373 // lymph node| mammary gland| salivary gland| spleen| thymus| juvenile| adult /// BC051472 // Mm.459263 // lymph node| adult /// AF059208 // Mm.426373 // lymph node| mammary gland| salivary gland| spleen| thymus| juvenile| a…	---	chr4	27	NM_011888 // RefSeq // Mus musculus chemokine (C-C motif) ligand 19 (Ccl19), mRNA. // chr4 // 100 // 100 // 27 // 27 // 0 /// BC051472 // GenBank // Mus musculus chemokine (C-C motif) ligand 19, mRNA (cDNA clone MGC:62903 IMAGE:1349213), complete cds. // chr4 // 100 // 100 // 27 // 27 // 0 /// AF059208 // GenBank // Mus musculus EBI-1 ligand chemokine mRNA, complete cds. // chr4 // 100 // 100 // …	NM_011888 // Mm.426373 // lymph node| mammary gland| salivary gland| spleen| thymus| juvenile| adult /// NM_011888 // Mm.459263 // lymph node| adult /// BC051472 // Mm.426373 // lymph node| mammary gland| salivary gland| spleen| thymus| juvenile| adult /// BC051472 // Mm.459263 // lymph node| adult /// AF059208 // Mm.426373 // lymph node| mammary gland| salivary gland| spleen| thymus| juvenile| a…	NM_011888 // GO:0006935 // chemotaxis // inferred from electronic annotation /// NM_011888 // GO:0006954 // inflammatory response // inferred from electronic annotation /// NM_011888 // GO:0006955 // immune response // inferred from electronic annotation /// BC051472 // GO:0006935 // chemotaxis // inferred from electronic annotation /// BC051472 // GO:0006954 // inflammatory response // inferred …	---	TRUE	3	1.47667	1.88213	3	5.46667	3.55223	3.99	2.96455	0.0413671
10512136	chr4	40883431	40895289	29	NM_009736 // RefSeq // Mus musculus BCL2-associated athanogene 1 (Bag1), mRNA. // chr4 // 100 // 100 // 29 // 29 // 0 /// ENSMUST00000108089 // ENSEMBL // BCL2-associated athanogene isoform 1L gene:ENSMUSG00000028416 // chr4 // 100 // 100 // 29 // 29 // 0 /// ENSMUST00000030125 // ENSEMBL // BCL2-associated athanogene isoform 1L gene:ENSMUSG00000028416 // chr4 // 100 // 100 // 29 // 29 // 0 /// B…	NM_009736 // Mm.688 // blood| bone| bone marrow| brain| embryonic tissue| extraembryonic tissue| eye| fertilized ovum| heart| intestine| kidney| liver| lung| lymph node| mammary gland| molar| muscle| ovary| pancreas| pineal gland| salivary gland| skin| spleen| stomach| sympathetic ganglion| testis| thymus| thyroid| tongue| uterus|oocyte| zygote| cleavage| blastocyst| gastrula| organogenesis| fetu…	---	chr4	29	NM_009736 // RefSeq // Mus musculus BCL2-associated athanogene 1 (Bag1), mRNA. // chr4 // 100 // 100 // 29 // 29 // 0 /// ENSMUST00000108089 // ENSEMBL // BCL2-associated athanogene isoform 1L gene:ENSMUSG00000028416 // chr4 // 100 // 100 // 29 // 29 // 0 /// ENSMUST00000030125 // ENSEMBL // BCL2-associated athanogene isoform 1L gene:ENSMUSG00000028416 // chr4 // 100 // 100 // 29 // 29 // 0 /// B…	NM_009736 // Mm.688 // blood| bone| bone marrow| brain| embryonic tissue| extraembryonic tissue| eye| fertilized ovum| heart| intestine| kidney| liver| lung| lymph node| mammary gland| molar| muscle| ovary| pancreas| pineal gland| salivary gland| skin| spleen| stomach| sympathetic ganglion| testis| thymus| thyroid| tongue| uterus|oocyte| zygote| cleavage| blastocyst| gastrula| organogenesis| fetu…	NM_009736 // GO:0006464 // protein modification process // inferred from electronic annotation /// NM_009736 // GO:0006915 // apoptosis // inferred from reviewed computational analysis /// NM_009736 // GO:0006916 // anti-apoptosis // inferred from genetic interaction /// NM_009736 // GO:0030182 // neuron differentiation // inferred from direct assay /// NM_009736 // GO:0042981 // regulation of ap…	---	TRUE	3	1.86667	2.54963	3	4.69	0.0513001	2.82333	3.0322	0.0386969
10477813	chr2	155973046	155973216	21	AY061882 // GenBank // Mus musculus transcription coactivator CAPER (Caper) mRNA, complete cds. // chr2 // 100 // 100 // 21 // 21 // 0	AY061882 // Mm.392436 // adipose tissue| adrenal gland| blood| bone| bone marrow| brain| connective tissue| embryonic tissue| extraembryonic tissue| eye| fertilized ovum| heart| inner ear| intestine| kidney| liver| lung| lymph node| mammary gland| molar| muscle| nasopharynx| olfactory mucosa| ovary| pancreas| pituitary gland| prostate| salivary gland| skin| spinal cord| spleen| stomach| sympathet…	AY061882 // GenMAPP // mRNA_processing_binding_Reactome	chr2	21	AY061882 // GenBank // Mus musculus transcription coactivator CAPER (Caper) mRNA, complete cds. // chr2 // 100 // 100 // 21 // 21 // 0	AY061882 // Mm.392436 // adipose tissue| adrenal gland| blood| bone| bone marrow| brain| connective tissue| embryonic tissue| extraembryonic tissue| eye| fertilized ovum| heart| inner ear| intestine| kidney| liver| lung| lymph node| mammary gland| molar| muscle| nasopharynx| olfactory mucosa| ovary| pancreas| pituitary gland| prostate| salivary gland| skin| spinal cord| spleen| stomach| sympathet…	AY061882 // GO:0006350 // transcription // traceable author statement /// AY061882 // GO:0006355 // regulation of transcription, DNA-dependent // inferred from electronic annotation /// AY061882 // GO:0006397 // mRNA processing // inferred from electronic annotation /// AY061882 // GO:0008380 // RNA splicing // inferred from electronic annotation	AY061882 // GenMAPP // mRNA_processing_binding_Reactome	TRUE	3	0.683333	0.283633	3	3.58	1.7617	2.89667	3.50814	0.0247134
10504329	chr4	43506249	43508793	31	NM_001037913 // RefSeq // Mus musculus hypothetical protein LOC622404 (LOC622404), mRNA. // chr4 // 100 // 81 // 25 // 25 // 0 /// ENSMUST00000107922 // ENSEMBL // Isoform 2 of Coiled-coil domain-containing protein 107 gene:ENSMUSG00000028461 // chr4 // 100 // 100 // 31 // 31 // 0 /// ENSMUST00000030181 // ENSEMBL // Isoform 1 of Coiled-coil domain-containing protein 107 gene:ENSMUSG00000028461 /…	NM_001037913 // Mm.289109 // bone marrow| brain| dorsal root ganglion| embryonic tissue| extraembryonic tissue| eye| heart| inner ear| intestine| joint| kidney| liver| mammary gland| pancreas| pituitary gland| skin| spinal cord| spleen| sympathetic ganglion| thymus| thyroid| organogenesis| fetus| neonate| juvenile| adult /// ENSMUST00000107922 // Mm.289109 // bone marrow| brain| dorsal root gangl…	---	chr4	31	NM_001037913 // RefSeq // Mus musculus hypothetical protein LOC622404 (LOC622404), mRNA. // chr4 // 100 // 81 // 25 // 25 // 0 /// ENSMUST00000107922 // ENSEMBL // Isoform 2 of Coiled-coil domain-containing protein 107 gene:ENSMUSG00000028461 // chr4 // 100 // 100 // 31 // 31 // 0 /// ENSMUST00000030181 // ENSEMBL // Isoform 1 of Coiled-coil domain-containing protein 107 gene:ENSMUSG00000028461 /…	NM_001037913 // Mm.289109 // bone marrow| brain| dorsal root ganglion| embryonic tissue| extraembryonic tissue| eye| heart| inner ear| intestine| joint| kidney| liver| mammary gland| pancreas| pituitary gland| skin| spinal cord| spleen| sympathetic ganglion| thymus| thyroid| organogenesis| fetus| neonate| juvenile| adult /// ENSMUST00000107922 // Mm.289109 // bone marrow| brain| dorsal root gangl…	---	---	TRUE	3	1.86333	0.622933	3	3.90333	0.931233	2.04	2.83427	0.0471403
10469322	chr2	13495579	13504450	34	NM_011701 // RefSeq // Mus musculus vimentin (Vim), mRNA. // chr2 // 100 // 91 // 31 // 31 // 0 /// ENSMUST00000028062 // ENSEMBL // Vimentin gene:ENSMUSG00000026728 // chr2 // 100 // 100 // 34 // 34 // 0 /// M26251 // GenBank // Mouse mRNA encoding vimentin, complete cds. // chr2 // 100 // 100 // 34 // 34 // 0	NM_011701 // Mm.268000 // adipose tissue| adrenal gland| bladder| blood| bone| bone marrow| brain| connective tissue| dorsal root ganglion| embryonic tissue| epididymis| extraembryonic tissue| eye| fertilized ovum| heart| inner ear| intestine| joint| kidney| liver| lung| lymph node| mammary gland| muscle| nasopharynx| ovary| pancreas| pineal gland| pituitary gland| prostate| salivary gland| skin|…	NM_011701 // GenMAPP // Striated_muscle_contraction /// M26251 // GenMAPP // Striated_muscle_contraction	chr2	34	NM_011701 // RefSeq // Mus musculus vimentin (Vim), mRNA. // chr2 // 100 // 91 // 31 // 31 // 0 /// ENSMUST00000028062 // ENSEMBL // Vimentin gene:ENSMUSG00000026728 // chr2 // 100 // 100 // 34 // 34 // 0 /// M26251 // GenBank // Mouse mRNA encoding vimentin, complete cds. // chr2 // 100 // 100 // 34 // 34 // 0	NM_011701 // Mm.268000 // adipose tissue| adrenal gland| bladder| blood| bone| bone marrow| brain| connective tissue| dorsal root ganglion| embryonic tissue| epididymis| extraembryonic tissue| eye| fertilized ovum| heart| inner ear| intestine| joint| kidney| liver| lung| lymph node| mammary gland| muscle| nasopharynx| ovary| pancreas| pineal gland| pituitary gland| prostate| salivary gland| skin|…	NM_011701 // GO:0045103 // intermediate filament-based process // inferred from mutant phenotype /// ENSMUST00000028062 // GO:0045103 // intermediate filament-based process // inferred from mutant phenotype /// M26251 // GO:0045103 // intermediate filament-based process // inferred from mutant phenotype	NM_011701 // GenMAPP // Striated_muscle_contraction /// M26251 // GenMAPP // Striated_muscle_contraction	TRUE	3	2.79667	3.39693	3	6.20333	0.224933	3.40667	3.10045	0.0362055
10433902	chr16	16275696	16276043	26	NM_009083 // RefSeq // Mus musculus ribosomal protein L30 (Rpl30), mRNA. // chr16 // 58 // 100 // 15 // 26 // 0 /// BC002060 // GenBank // Mus musculus ribosomal protein L30, mRNA (cDNA clone MGC:6114 IMAGE:3489311), complete cds. // chr16 // 77 // 100 // 20 // 26 // 0 /// BC092137 // GenBank // Mus musculus ribosomal protein L30, mRNA (cDNA clone MGC:106425 IMAGE:6823165), complete cds. // chr16…	NM_009083 // Mm.358632 // blood| bone| bone marrow| brain| connective tissue| embryonic tissue| extraembryonic tissue| eye| heart| inner ear| intestine| joint| kidney| liver| lung| lymph node| mammary gland| muscle| pancreas| pineal gland| prostate| skin| spinal cord| spleen| stomach| testis| thymus| cleavage| morula| blastocyst| egg cylinder| gastrula| organogenesis| fetus| neonate| juvenile| ad…	---	chr16	26	NM_009083 // RefSeq // Mus musculus ribosomal protein L30 (Rpl30), mRNA. // chr16 // 58 // 100 // 15 // 26 // 0 /// BC002060 // GenBank // Mus musculus ribosomal protein L30, mRNA (cDNA clone MGC:6114 IMAGE:3489311), complete cds. // chr16 // 77 // 100 // 20 // 26 // 0 /// BC092137 // GenBank // Mus musculus ribosomal protein L30, mRNA (cDNA clone MGC:106425 IMAGE:6823165), complete cds. // chr16…	NM_009083 // Mm.358632 // blood| bone| bone marrow| brain| connective tissue| embryonic tissue| extraembryonic tissue| eye| heart| inner ear| intestine| joint| kidney| liver| lung| lymph node| mammary gland| muscle| pancreas| pineal gland| prostate| skin| spinal cord| spleen| stomach| testis| thymus| cleavage| morula| blastocyst| egg cylinder| gastrula| organogenesis| fetus| neonate| juvenile| ad…	NM_009083 // GO:0006412 // translation // inferred from electronic annotation /// NM_009083 // GO:0008150 // biological_process // no biological data available /// BC002060 // GO:0006412 // translation // inferred from electronic annotation /// BC002060 // GO:0008150 // biological_process // no biological data available /// BC092137 // GO:0006412 // translation // inferred from electronic annotat…	---	TRUE	3	6.96333	1.14963	3	9.80333	0.185033	2.84	4.25787	0.0130758
10499639	chr3	89219394	89222213	24	NM_016904 // RefSeq // Mus musculus CDC28 protein kinase 1b (Cks1b), mRNA. // chr3 // 100 // 100 // 24 // 24 // 0 /// ENSMUST00000029679 // ENSEMBL // Cyclin-dependent kinases regulatory subunit 1 gene:ENSMUSG00000028044 // chr3 // 100 // 100 // 24 // 24 // 0 /// BC076579 // GenBank // Mus musculus CDC28 protein kinase 1b, mRNA (cDNA clone MGC:99840 IMAGE:6846517), complete cds. // chr3 // 100 //…	NM_016904 // Mm.3049 // blood| bone marrow| brain| embryonic tissue| extraembryonic tissue| eye| fertilized ovum| heart| intestine| kidney| liver| lung| lymph node| mammary gland| muscle| ovary| pancreas| pituitary gland| prostate| spleen| testis| thymus|oocyte| zygote| cleavage| blastocyst| egg cylinder| gastrula| organogenesis| fetus| neonate| juvenile| adult /// ENSMUST00000029679 // Mm.3049 /…	---	chr3	24	NM_016904 // RefSeq // Mus musculus CDC28 protein kinase 1b (Cks1b), mRNA. // chr3 // 100 // 100 // 24 // 24 // 0 /// ENSMUST00000029679 // ENSEMBL // Cyclin-dependent kinases regulatory subunit 1 gene:ENSMUSG00000028044 // chr3 // 100 // 100 // 24 // 24 // 0 /// BC076579 // GenBank // Mus musculus CDC28 protein kinase 1b, mRNA (cDNA clone MGC:99840 IMAGE:6846517), complete cds. // chr3 // 100 //…	NM_016904 // Mm.3049 // blood| bone marrow| brain| embryonic tissue| extraembryonic tissue| eye| fertilized ovum| heart| intestine| kidney| liver| lung| lymph node| mammary gland| muscle| ovary| pancreas| pituitary gland| prostate| spleen| testis| thymus|oocyte| zygote| cleavage| blastocyst| egg cylinder| gastrula| organogenesis| fetus| neonate| juvenile| adult /// ENSMUST00000029679 // Mm.3049 /…	NM_016904 // GO:0007049 // cell cycle // inferred from electronic annotation /// NM_016904 // GO:0051301 // cell division // inferred from electronic annotation /// ENSMUST00000029679 // GO:0007049 // cell cycle // inferred from electronic annotation /// ENSMUST00000029679 // GO:0051301 // cell division // inferred from electronic annotation /// BC076579 // GO:0007049 // cell cycle // inferred fr…	---	TRUE	3	1.73333	0.143033	3	4.55	1.8961	2.81667	3.41644	0.026868
10476728	chr2	144425716	144594457	27	NM_025314 // RefSeq // Mus musculus D-tyrosyl-tRNA deacylase 1 homolog (S. cerevisiae) (Dtd1), nuclear gene encoding mitochondrial protein, mRNA. // chr2 // 100 // 100 // 27 // 27 // 0 /// ENSMUST00000028917 // ENSEMBL // Isoform 1 of D-tyrosyl-tRNA(Tyr) deacylase 1 gene:ENSMUSG00000027430 // chr2 // 100 // 100 // 27 // 27 // 0 /// BC026537 // GenBank // Mus musculus D-tyrosyl-tRNA deacylase 1 ho…	NM_025314 // Mm.28109 // blood| bone marrow| brain| connective tissue| embryonic tissue| extraembryonic tissue| eye| heart| joint| kidney| liver| lung| mammary gland| muscle| ovary| pituitary gland| skin| spleen| stomach| testis| thymus| thyroid|oocyte| blastocyst| gastrula| organogenesis| fetus| neonate| juvenile| adult /// ENSMUST00000028917 // Mm.28109 // blood| bone marrow| brain| connective …	---	chr2	27	NM_025314 // RefSeq // Mus musculus D-tyrosyl-tRNA deacylase 1 homolog (S. cerevisiae) (Dtd1), nuclear gene encoding mitochondrial protein, mRNA. // chr2 // 100 // 100 // 27 // 27 // 0 /// ENSMUST00000028917 // ENSEMBL // Isoform 1 of D-tyrosyl-tRNA(Tyr) deacylase 1 gene:ENSMUSG00000027430 // chr2 // 100 // 100 // 27 // 27 // 0 /// BC026537 // GenBank // Mus musculus D-tyrosyl-tRNA deacylase 1 ho…	NM_025314 // Mm.28109 // blood| bone marrow| brain| connective tissue| embryonic tissue| extraembryonic tissue| eye| heart| joint| kidney| liver| lung| mammary gland| muscle| ovary| pituitary gland| skin| spleen| stomach| testis| thymus| thyroid|oocyte| blastocyst| gastrula| organogenesis| fetus| neonate| juvenile| adult /// ENSMUST00000028917 // Mm.28109 // blood| bone marrow| brain| connective …	NM_025314 // GO:0019478 // D-amino acid catabolic process // inferred from electronic annotation /// ENSMUST00000028917 // GO:0019478 // D-amino acid catabolic process // inferred from electronic annotation /// BC026537 // GO:0019478 // D-amino acid catabolic process // inferred from electronic annotation	---	TRUE	3	1.33667	0.0329333	3	3.37333	0.106233	2.03667	9.45612	0.000697581
10519136	chr4	154876424	154876835	22	ENSMUST00000117233 // ENSEMBL // cdna:pseudogene chromosome:NCBIM37:4:154876425:154876815:-1 gene:ENSMUSG00000082429 // chr4 // 100 // 95 // 21 // 21 // 0 /// GENSCAN00000021394 // ENSEMBL // cdna:Genscan chromosome:NCBIM37:4:154876424:154877060:-1 // chr4 // 100 // 64 // 14 // 14 // 0	---	---	chr4	22	ENSMUST00000117233 // ENSEMBL // cdna:pseudogene chromosome:NCBIM37:4:154876425:154876815:-1 gene:ENSMUSG00000082429 // chr4 // 100 // 95 // 21 // 21 // 0 /// GENSCAN00000021394 // ENSEMBL // cdna:Genscan chromosome:NCBIM37:4:154876424:154877060:-1 // chr4 // 100 // 64 // 14 // 14 // 0	---	---	---	TRUE	3	3.81	0.3661	3	5.85333	0.0226333	2.04333	5.67641	0.00475278
10342164	---	0	0	4	--- // --- // neg_control // --- // --- // --- // --- // --- // ---	---	---	---	4	--- // --- // neg_control // --- // --- // --- // --- // --- // ---	---	---	---	TRUE	3	6.38	0.7219	3	3.32333	2.52093	-3.05667	-2.93999	0.0423894
10477808	chr2	155970080	155971530	20	NM_025946 // RefSeq // Mus musculus reactive oxygen species modulator 1 (Romo1), nuclear gene encoding mitochondrial protein, mRNA. // chr2 // 100 // 100 // 20 // 20 // 0 /// ENSMUST00000109597 // ENSEMBL // Reactive oxygen species modulator 1 gene:ENSMUSG00000067847 // chr2 // 100 // 100 // 20 // 20 // 0 /// ENSMUST00000088610 // ENSEMBL // Reactive oxygen species modulator 1 gene:ENSMUSG0000006…	NM_025946 // Mm.371623 // blood| brain| connective tissue| embryonic tissue| extraembryonic tissue| eye| heart| intestine| joint| kidney| liver| mammary gland| pancreas| prostate| stomach| testis| tongue| uterus| organogenesis| fetus| neonate| juvenile| adult /// ENSMUST00000109597 // Mm.371623 // blood| brain| connective tissue| embryonic tissue| extraembryonic tissue| eye| heart| intestine| joi…	---	chr2	20	NM_025946 // RefSeq // Mus musculus reactive oxygen species modulator 1 (Romo1), nuclear gene encoding mitochondrial protein, mRNA. // chr2 // 100 // 100 // 20 // 20 // 0 /// ENSMUST00000109597 // ENSEMBL // Reactive oxygen species modulator 1 gene:ENSMUSG00000067847 // chr2 // 100 // 100 // 20 // 20 // 0 /// ENSMUST00000088610 // ENSEMBL // Reactive oxygen species modulator 1 gene:ENSMUSG0000006…	NM_025946 // Mm.371623 // blood| brain| connective tissue| embryonic tissue| extraembryonic tissue| eye| heart| intestine| joint| kidney| liver| mammary gland| pancreas| prostate| stomach| testis| tongue| uterus| organogenesis| fetus| neonate| juvenile| adult /// ENSMUST00000109597 // Mm.371623 // blood| brain| connective tissue| embryonic tissue| extraembryonic tissue| eye| heart| intestine| joi…	---	---	TRUE	3	2.83333	2.04143	3	6.58	0.1996	3.74667	4.33493	0.0123019
10339937	---	0	0	3	--- // --- // neg_control // --- // --- // --- // --- // --- // ---	---	---	---	3	--- // --- // neg_control // --- // --- // --- // --- // --- // ---	---	---	---	TRUE	3	4.41667	2.58123	3	0.7	1.9621	-3.71667	-3.02014	0.0391579
10561706	chr7	30031580	30033411	25	NM_028179 // RefSeq // Mus musculus RIKEN cDNA 2200002D01 gene (2200002D01Rik), mRNA. // chr7 // 100 // 60 // 15 // 15 // 0 /// ENSMUST00000032808 // ENSEMBL // HAI-2 related small protein gene:ENSMUSG00000030587 // chr7 // 100 // 80 // 20 // 20 // 0	NM_028179 // Mm.441142 // brain| embryonic tissue| extraembryonic tissue| intestine| kidney| liver| mammary gland| nasopharynx| spleen| stomach| testis| thyroid| morula| blastocyst| fetus| neonate| juvenile| adult /// ENSMUST00000032808 // Mm.441142 // brain| embryonic tissue| extraembryonic tissue| intestine| kidney| liver| mammary gland| nasopharynx| spleen| stomach| testis| thyroid| morula| bl…	---	chr7	25	NM_028179 // RefSeq // Mus musculus RIKEN cDNA 2200002D01 gene (2200002D01Rik), mRNA. // chr7 // 100 // 60 // 15 // 15 // 0 /// ENSMUST00000032808 // ENSEMBL // HAI-2 related small protein gene:ENSMUSG00000030587 // chr7 // 100 // 80 // 20 // 20 // 0	NM_028179 // Mm.441142 // brain| embryonic tissue| extraembryonic tissue| intestine| kidney| liver| mammary gland| nasopharynx| spleen| stomach| testis| thyroid| morula| blastocyst| fetus| neonate| juvenile| adult /// ENSMUST00000032808 // Mm.441142 // brain| embryonic tissue| extraembryonic tissue| intestine| kidney| liver| mammary gland| nasopharynx| spleen| stomach| testis| thyroid| morula| bl…	---	---	TRUE	3	3.89333	0.292633	3	5.95333	0.405833	2.06	4.26928	0.0129575
10448192	chr17	22057171	22058139	22	XR_033753 // RefSeq // PREDICTED: Mus musculus similar to Y box transcription factor (LOC624960), misc RNA. // chr17 // 100 // 100 // 22 // 22 // 0 /// GENSCAN00000006845 // ENSEMBL // cdna:Genscan chromosome:NCBIM37:17:22057171:22058139:-1 // chr17 // 100 // 77 // 17 // 17 // 0	---	---	chr17	22	XR_033753 // RefSeq // PREDICTED: Mus musculus similar to Y box transcription factor (LOC624960), misc RNA. // chr17 // 100 // 100 // 22 // 22 // 0 /// GENSCAN00000006845 // ENSEMBL // cdna:Genscan chromosome:NCBIM37:17:22057171:22058139:-1 // chr17 // 100 // 77 // 17 // 17 // 0	---	---	---	TRUE	3	2.47667	0.00853334	3	4.63333	0.211733	2.15667	7.9592	0.00134989
10438585	chr16	21934399	21947617	25	NM_025693 // RefSeq // Mus musculus transmembrane protein 41a (Tmem41a), mRNA. // chr16 // 100 // 100 // 25 // 25 // 0 /// ENSMUST00000023562 // ENSEMBL // Transmembrane protein 41A gene:ENSMUSG00000022856 // chr16 // 100 // 100 // 25 // 25 // 0 /// BC019770 // GenBank // Mus musculus transmembrane protein 41a, mRNA (cDNA clone MGC:30556 IMAGE:5124769), complete cds. // chr16 // 100 // 88 // 22 /…	NM_025693 // Mm.46480 // bladder| bone marrow| brain| embryonic tissue| extraembryonic tissue| eye| intestine| kidney| liver| lung| lymph node| mammary gland| muscle| pancreas| skin| testis| thymus| gastrula| organogenesis| fetus| neonate| juvenile| adult /// ENSMUST00000023562 // Mm.46480 // bladder| bone marrow| brain| embryonic tissue| extraembryonic tissue| eye| intestine| kidney| liver| lung…	---	chr16	25	NM_025693 // RefSeq // Mus musculus transmembrane protein 41a (Tmem41a), mRNA. // chr16 // 100 // 100 // 25 // 25 // 0 /// ENSMUST00000023562 // ENSEMBL // Transmembrane protein 41A gene:ENSMUSG00000022856 // chr16 // 100 // 100 // 25 // 25 // 0 /// BC019770 // GenBank // Mus musculus transmembrane protein 41a, mRNA (cDNA clone MGC:30556 IMAGE:5124769), complete cds. // chr16 // 100 // 88 // 22 /…	NM_025693 // Mm.46480 // bladder| bone marrow| brain| embryonic tissue| extraembryonic tissue| eye| intestine| kidney| liver| lung| lymph node| mammary gland| muscle| pancreas| skin| testis| thymus| gastrula| organogenesis| fetus| neonate| juvenile| adult /// ENSMUST00000023562 // Mm.46480 // bladder| bone marrow| brain| embryonic tissue| extraembryonic tissue| eye| intestine| kidney| liver| lung…	---	---	TRUE	3	4.06333	0.680833	3	1.86	0.1609	-2.20333	-4.15962	0.0141495
10412711	chr14	13700067	13700402	35	NM_026219 // RefSeq // Mus musculus ubiquinol-cytochrome c reductase binding protein (Uqcrb), nuclear gene encoding mitochondrial protein, mRNA. // chr14 // 89 // 100 // 31 // 35 // 0 /// ENSMUST00000021993 // ENSEMBL // MCG67985 gene:ENSMUSG00000021520 // chr14 // 89 // 100 // 31 // 35 // 0 /// BC086921 // GenBank // Mus musculus ubiquinol-cytochrome c reductase binding protein, mRNA (cDNA clone…	NM_026219 // Mm.379136 // bladder| bone marrow| brain| embryonic tissue| extraembryonic tissue| eye| heart| intestine| kidney| liver| lymph node| mammary gland| muscle| ovary| pancreas| pituitary gland| prostate| salivary gland| skin| spinal cord| spleen| stomach| testis| thymus| thyroid| tongue| cleavage| morula| blastocyst| egg cylinder| gastrula| organogenesis| fetus| neonate| juvenile| adult …	NM_026219 // GenMAPP // Electron_Transport_Chain /// BC086921 // GenMAPP // Electron_Transport_Chain	chr14	35	NM_026219 // RefSeq // Mus musculus ubiquinol-cytochrome c reductase binding protein (Uqcrb), nuclear gene encoding mitochondrial protein, mRNA. // chr14 // 89 // 100 // 31 // 35 // 0 /// ENSMUST00000021993 // ENSEMBL // MCG67985 gene:ENSMUSG00000021520 // chr14 // 89 // 100 // 31 // 35 // 0 /// BC086921 // GenBank // Mus musculus ubiquinol-cytochrome c reductase binding protein, mRNA (cDNA clone…	NM_026219 // Mm.379136 // bladder| bone marrow| brain| embryonic tissue| extraembryonic tissue| eye| heart| intestine| kidney| liver| lymph node| mammary gland| muscle| ovary| pancreas| pituitary gland| prostate| salivary gland| skin| spinal cord| spleen| stomach| testis| thymus| thyroid| tongue| cleavage| morula| blastocyst| egg cylinder| gastrula| organogenesis| fetus| neonate| juvenile| adult …	NM_026219 // GO:0006122 // mitochondrial electron transport, ubiquinol to cytochrome c // inferred from electronic annotation /// NM_026219 // GO:0006810 // transport // inferred from electronic annotation /// NM_026219 // GO:0022900 // electron transport chain // inferred from electronic annotation /// ENSMUST00000021993 // GO:0006122 // mitochondrial electron transport, ubiquinol to cytochrome …	NM_026219 // GenMAPP // Electron_Transport_Chain /// BC086921 // GenMAPP // Electron_Transport_Chain	TRUE	3	5.5	0.6231	3	9.39	0.1801	3.89	7.51793	0.00167568
10369288	chr10	59333966	59334253	9	XR_030676 // RefSeq // PREDICTED: Mus musculus similar to ribosomal protein L23a (LOC664936), misc RNA. // chr10 // 100 // 100 // 9 // 9 // 0 /// GENSCAN00000029634 // ENSEMBL // cdna:Genscan chromosome:NCBIM37:10:59333966:59334175:-1 // chr10 // 100 // 100 // 9 // 9 // 0	---	---	chr10	9	XR_030676 // RefSeq // PREDICTED: Mus musculus similar to ribosomal protein L23a (LOC664936), misc RNA. // chr10 // 100 // 100 // 9 // 9 // 0 /// GENSCAN00000029634 // ENSEMBL // cdna:Genscan chromosome:NCBIM37:10:59333966:59334175:-1 // chr10 // 100 // 100 // 9 // 9 // 0	---	---	---	TRUE	3	2.08667	2.51723	3	6.10667	0.129033	4.02	4.28026	0.012845
10556005	chr7	112885166	112891438	23	NM_010562 // RefSeq // Mus musculus integrin linked kinase (Ilk), mRNA. // chr7 // 100 // 91 // 21 // 21 // 0 /// ENSMUST00000033182 // ENSEMBL // Integrin-linked protein kinase gene:ENSMUSG00000030890 // chr7 // 100 // 91 // 21 // 21 // 0 /// U94479 // GenBank // Mus musculus integrin binding protein kinase mRNA, complete cds. // chr7 // 100 // 91 // 21 // 21 // 0	NM_010562 // Mm.274846 // bladder| bone| bone marrow| brain| connective tissue| embryonic tissue| extraembryonic tissue| eye| heart| inner ear| intestine| joint| kidney| liver| lung| lymph node| mammary gland| molar| muscle| nasopharynx| ovary| pancreas| pituitary gland| prostate| salivary gland| skin| spinal cord| spleen| stomach| testis| thymus| gastrula| organogenesis| fetus| neonate| juvenile…	U94479 // GenMAPP // RNA_transcription_Reactome /// U94479 // GenMAPP // Integrin-mediated_cell_adhesion_KEGG	chr7	23	NM_010562 // RefSeq // Mus musculus integrin linked kinase (Ilk), mRNA. // chr7 // 100 // 91 // 21 // 21 // 0 /// ENSMUST00000033182 // ENSEMBL // Integrin-linked protein kinase gene:ENSMUSG00000030890 // chr7 // 100 // 91 // 21 // 21 // 0 /// U94479 // GenBank // Mus musculus integrin binding protein kinase mRNA, complete cds. // chr7 // 100 // 91 // 21 // 21 // 0	NM_010562 // Mm.274846 // bladder| bone| bone marrow| brain| connective tissue| embryonic tissue| extraembryonic tissue| eye| heart| inner ear| intestine| joint| kidney| liver| lung| lymph node| mammary gland| molar| muscle| nasopharynx| ovary| pancreas| pituitary gland| prostate| salivary gland| skin| spinal cord| spleen| stomach| testis| thymus| gastrula| organogenesis| fetus| neonate| juvenile…	NM_010562 // GO:0001658 // ureteric bud branching // inferred from direct assay /// NM_010562 // GO:0006468 // protein amino acid phosphorylation // inferred from electronic annotation /// NM_010562 // GO:0007229 // integrin-mediated signaling pathway // not recorded /// NM_010562 // GO:0008284 // positive regulation of cell proliferation // inferred from mutant phenotype /// NM_010562 // GO:0009…	U94479 // GenMAPP // RNA_transcription_Reactome /// U94479 // GenMAPP // Integrin-mediated_cell_adhesion_KEGG	TRUE	3	6.22	0.1857	3	3.93667	0.652134	-2.28333	-4.32067	0.0124408
10342332	---	0	0	2	--- // --- // pos_control // --- // --- // --- // --- // --- // ---	---	---	---	2	--- // --- // pos_control // --- // --- // --- // --- // --- // ---	---	---	---	TRUE	3	1.80333	4.72643	3	5.84	0.0811	4.03667	3.18876	0.0332555
10461022	chr19	7049538	7051814	51	NM_008889 // RefSeq // Mus musculus protein phosphatase 1, regulatory (inhibitor) subunit 14B (Ppp1r14b), mRNA. // chr19 // 100 // 100 // 51 // 51 // 0 /// ENSMUST00000070850 // ENSEMBL // Protein phosphatase 1 regulatory subunit 14B gene:ENSMUSG00000056612 // chr19 // 100 // 100 // 51 // 51 // 0 /// BC082545 // GenBank // Mus musculus protein phosphatase 1, regulatory (inhibitor) subunit 14B, mR…	NM_008889 // Mm.140 // brain| embryonic tissue| extraembryonic tissue| eye| fertilized ovum| kidney| liver| lymph node| mammary gland| muscle| olfactory mucosa| ovary| pancreas| prostate| salivary gland| skin| spleen| testis| thymus| tongue|oocyte| zygote| cleavage| organogenesis| fetus| juvenile| adult /// ENSMUST00000070850 // Mm.140 // brain| embryonic tissue| extraembryonic tissue| eye| ferti…	---	chr19	51	NM_008889 // RefSeq // Mus musculus protein phosphatase 1, regulatory (inhibitor) subunit 14B (Ppp1r14b), mRNA. // chr19 // 100 // 100 // 51 // 51 // 0 /// ENSMUST00000070850 // ENSEMBL // Protein phosphatase 1 regulatory subunit 14B gene:ENSMUSG00000056612 // chr19 // 100 // 100 // 51 // 51 // 0 /// BC082545 // GenBank // Mus musculus protein phosphatase 1, regulatory (inhibitor) subunit 14B, mR…	NM_008889 // Mm.140 // brain| embryonic tissue| extraembryonic tissue| eye| fertilized ovum| kidney| liver| lymph node| mammary gland| muscle| olfactory mucosa| ovary| pancreas| prostate| salivary gland| skin| spleen| testis| thymus| tongue|oocyte| zygote| cleavage| organogenesis| fetus| juvenile| adult /// ENSMUST00000070850 // Mm.140 // brain| embryonic tissue| extraembryonic tissue| eye| ferti…	NM_008889 // GO:0042325 // regulation of phosphorylation // inferred from electronic annotation /// ENSMUST00000070850 // GO:0042325 // regulation of phosphorylation // inferred from electronic annotation /// BC082545 // GO:0042325 // regulation of phosphorylation // inferred from electronic annotation	---	TRUE	3	1.24667	0.0264333	3	4.73	0.0624	3.48333	20.2427	3.51599e-05
10388884	chr11	78380668	78510875	22	NM_008702 // RefSeq // Mus musculus nemo like kinase (Nlk), mRNA. // chr11 // 100 // 100 // 22 // 22 // 0 /// BC058652 // GenBank // Mus musculus nemo like kinase, mRNA (cDNA clone MGC:76386 IMAGE:6406851), complete cds. // chr11 // 100 // 100 // 22 // 22 // 0 /// ENSMUST00000017520 // ENSEMBL // cdna:known chromosome:NCBIM37:11:78380677:78510875:-1 gene:ENSMUSG00000017376 // chr11 // 100 // 100 …	NM_008702 // Mm.9001 // bladder| blood| bone marrow| brain| dorsal root ganglion| embryonic tissue| extraembryonic tissue| eye| fertilized ovum| inner ear| kidney| lung| mammary gland| ovary| pancreas| pituitary gland| prostate| skin| spinal cord| spleen| testis| thymus| tongue|oocyte| zygote| cleavage| morula| organogenesis| fetus| neonate| juvenile| adult /// BC058652 // Mm.9001 // bladder| blo…	---	chr11	22	NM_008702 // RefSeq // Mus musculus nemo like kinase (Nlk), mRNA. // chr11 // 100 // 100 // 22 // 22 // 0 /// BC058652 // GenBank // Mus musculus nemo like kinase, mRNA (cDNA clone MGC:76386 IMAGE:6406851), complete cds. // chr11 // 100 // 100 // 22 // 22 // 0 /// ENSMUST00000017520 // ENSEMBL // cdna:known chromosome:NCBIM37:11:78380677:78510875:-1 gene:ENSMUSG00000017376 // chr11 // 100 // 100 …	NM_008702 // Mm.9001 // bladder| blood| bone marrow| brain| dorsal root ganglion| embryonic tissue| extraembryonic tissue| eye| fertilized ovum| inner ear| kidney| lung| mammary gland| ovary| pancreas| pituitary gland| prostate| skin| spinal cord| spleen| testis| thymus| tongue|oocyte| zygote| cleavage| morula| organogenesis| fetus| neonate| juvenile| adult /// BC058652 // Mm.9001 // bladder| blo…	NM_008702 // GO:0006350 // transcription // inferred from electronic annotation /// NM_008702 // GO:0006355 // regulation of transcription, DNA-dependent // inferred from electronic annotation /// NM_008702 // GO:0006468 // protein amino acid phosphorylation // inferred from electronic annotation /// NM_008702 // GO:0007243 // protein kinase cascade // inferred from direct assay /// NM_008702 // …	---	TRUE	3	5.18333	0.520033	3	3.09667	0.962033	-2.08667	-2.96879	0.0411936
10366293	chr10	110357232	110376678	25	NM_007792 // RefSeq // Mus musculus cysteine and glycine-rich protein 2 (Csrp2), mRNA. // chr10 // 100 // 84 // 21 // 21 // 0 /// ENSMUST00000020403 // ENSEMBL // Cysteine and glycine-rich protein 2 gene:ENSMUSG00000020186 // chr10 // 100 // 100 // 25 // 25 // 0 /// BC012663 // GenBank // Mus musculus cysteine and glycine-rich protein 2, mRNA (cDNA clone MGC:13827 IMAGE:4210909), complete cds. //…	NM_007792 // Mm.2020 // bone| bone marrow| brain| connective tissue| embryonic tissue| extraembryonic tissue| eye| heart| intestine| joint| kidney| liver| lung| lymph node| mammary gland| muscle| ovary| salivary gland| stomach| testis| thyroid| tongue| uterus| cleavage| blastocyst| gastrula| organogenesis| fetus| neonate| juvenile| adult /// ENSMUST00000020403 // Mm.2020 // bone| bone marrow| bra…	---	chr10	25	NM_007792 // RefSeq // Mus musculus cysteine and glycine-rich protein 2 (Csrp2), mRNA. // chr10 // 100 // 84 // 21 // 21 // 0 /// ENSMUST00000020403 // ENSEMBL // Cysteine and glycine-rich protein 2 gene:ENSMUSG00000020186 // chr10 // 100 // 100 // 25 // 25 // 0 /// BC012663 // GenBank // Mus musculus cysteine and glycine-rich protein 2, mRNA (cDNA clone MGC:13827 IMAGE:4210909), complete cds. //…	NM_007792 // Mm.2020 // bone| bone marrow| brain| connective tissue| embryonic tissue| extraembryonic tissue| eye| heart| intestine| joint| kidney| liver| lung| lymph node| mammary gland| muscle| ovary| salivary gland| stomach| testis| thyroid| tongue| uterus| cleavage| blastocyst| gastrula| organogenesis| fetus| neonate| juvenile| adult /// ENSMUST00000020403 // Mm.2020 // bone| bone marrow| bra…	NM_007792 // GO:0007275 // multicellular organismal development // inferred from electronic annotation /// NM_007792 // GO:0030154 // cell differentiation // inferred from electronic annotation /// ENSMUST00000020403 // GO:0007275 // multicellular organismal development // inferred from electronic annotation /// ENSMUST00000020403 // GO:0030154 // cell differentiation // inferred from electronic …	---	TRUE	3	1.36	0.7693	3	5.18667	3.77923	3.82667	3.10775	0.0359502
10495243	chr3	107698757	107701604	32	NM_010360 // RefSeq // Mus musculus glutathione S-transferase, mu 5 (Gstm5), mRNA. // chr3 // 100 // 100 // 32 // 32 // 0 /// ENSMUST00000004134 // ENSEMBL // Glutathione S-transferase Mu 5 gene:ENSMUSG00000004032 // chr3 // 100 // 100 // 32 // 32 // 0 /// BC008206 // GenBank // Mus musculus glutathione S-transferase, mu 5, mRNA (cDNA clone MGC:11497 IMAGE:3154170), complete cds. // chr3 // 100 /…	NM_010360 // Mm.282351 // bone marrow| brain| embryonic tissue| eye| heart| intestine| kidney| liver| lung| mammary gland| muscle| ovary| pancreas| pituitary gland| prostate| salivary gland| spleen| stomach| testis| tongue| uterus|oocyte| cleavage| organogenesis| fetus| neonate| juvenile| adult /// ENSMUST00000004134 // Mm.282351 // bone marrow| brain| embryonic tissue| eye| heart| intestine| kid…	---	chr3	32	NM_010360 // RefSeq // Mus musculus glutathione S-transferase, mu 5 (Gstm5), mRNA. // chr3 // 100 // 100 // 32 // 32 // 0 /// ENSMUST00000004134 // ENSEMBL // Glutathione S-transferase Mu 5 gene:ENSMUSG00000004032 // chr3 // 100 // 100 // 32 // 32 // 0 /// BC008206 // GenBank // Mus musculus glutathione S-transferase, mu 5, mRNA (cDNA clone MGC:11497 IMAGE:3154170), complete cds. // chr3 // 100 /…	NM_010360 // Mm.282351 // bone marrow| brain| embryonic tissue| eye| heart| intestine| kidney| liver| lung| mammary gland| muscle| ovary| pancreas| pituitary gland| prostate| salivary gland| spleen| stomach| testis| tongue| uterus|oocyte| cleavage| organogenesis| fetus| neonate| juvenile| adult /// ENSMUST00000004134 // Mm.282351 // bone marrow| brain| embryonic tissue| eye| heart| intestine| kid…	NM_010360 // GO:0008152 // metabolic process // inferred from electronic annotation /// ENSMUST00000004134 // GO:0008152 // metabolic process // inferred from electronic annotation /// BC008206 // GO:0008152 // metabolic process // inferred from electronic annotation	---	TRUE	3	0.353333	0.0160333	3	5.02667	1.54413	4.67333	6.4804	0.00292257
10340680	---	0	0	4	--- // --- // pos_control // --- // --- // --- // --- // --- // ---	---	---	---	4	--- // --- // pos_control // --- // --- // --- // --- // --- // ---	---	---	---	TRUE	3	-0.00666666	0.343433	3	2.59	0.0592	2.59667	7.08797	0.00209182
10341345	---	0	0	4	--- // --- // neg_control // --- // --- // --- // --- // --- // ---	---	---	---	4	--- // --- // neg_control // --- // --- // --- // --- // --- // ---	---	---	---	TRUE	3	-0.183333	0.0160333	3	2.22333	0.0382333	2.40667	17.8941	5.73222e-05
10584350	chr9	37504100	37504618	26	NM_009429 // RefSeq // Mus musculus tumor protein, translationally-controlled 1 (Tpt1), mRNA. // chr9 // 77 // 100 // 20 // 26 // 0 /// NR_002218 // RefSeq // Mus musculus tumor protein, translationally-controlled 1 pseudogene (Tpt1p), non-coding RNA. // chr9 // 77 // 100 // 20 // 26 // 0 /// BC092381 // GenBank // Mus musculus tumor protein, translationally-controlled 1, mRNA (cDNA clone MGC:106…	NM_009429 // Mm.297482 // adipose tissue| bladder| blood| bone| bone marrow| brain| connective tissue| dorsal root ganglion| embryonic tissue| epididymis| extraembryonic tissue| eye| fertilized ovum| heart| inner ear| intestine| joint| kidney| liver| lung| lymph node| mammary gland| molar| muscle| olfactory mucosa| ovary| pancreas| pineal gland| pituitary gland| prostate| salivary gland| skin| sp…	---	chr9	26	NM_009429 // RefSeq // Mus musculus tumor protein, translationally-controlled 1 (Tpt1), mRNA. // chr9 // 77 // 100 // 20 // 26 // 0 /// NR_002218 // RefSeq // Mus musculus tumor protein, translationally-controlled 1 pseudogene (Tpt1p), non-coding RNA. // chr9 // 77 // 100 // 20 // 26 // 0 /// BC092381 // GenBank // Mus musculus tumor protein, translationally-controlled 1, mRNA (cDNA clone MGC:106…	NM_009429 // Mm.297482 // adipose tissue| bladder| blood| bone| bone marrow| brain| connective tissue| dorsal root ganglion| embryonic tissue| epididymis| extraembryonic tissue| eye| fertilized ovum| heart| inner ear| intestine| joint| kidney| liver| lung| lymph node| mammary gland| molar| muscle| olfactory mucosa| ovary| pancreas| pineal gland| pituitary gland| prostate| salivary gland| skin| sp…	NM_009429 // GO:0006916 // anti-apoptosis // inferred from direct assay /// BC092381 // GO:0006916 // anti-apoptosis // inferred from direct assay	---	TRUE	3	8.04667	0.305833	3	10.1467	0.0186333	2.1	6.3855	0.00308676
10341595	---	0	0	4	--- // --- // pos_control // --- // --- // --- // --- // --- // ---	---	---	---	4	--- // --- // pos_control // --- // --- // --- // --- // --- // ---	---	---	---	TRUE	3	-0.296667	0.0862333	3	3.37333	0.544033	3.67	8.0069	0.00131956
10557450	chr7	133839487	133840211	33	NM_175103 // RefSeq // Mus musculus bolA-like 2 (E. coli) (Bola2), mRNA. // chr7 // 100 // 79 // 26 // 26 // 0 /// ENSMUST00000052145 // ENSEMBL // Isoform 1 of BolA-like protein 2 gene:ENSMUSG00000047721 // chr7 // 100 // 79 // 26 // 26 // 0 /// BC061197 // GenBank // Mus musculus bolA-like 2 (E. coli), mRNA (cDNA clone MGC:74338 IMAGE:6707992), complete cds. // chr7 // 100 // 100 // 33 // 33 //…	NM_175103 // Mm.358692 // blood| bone marrow| brain| embryonic tissue| eye| intestine| joint| kidney| liver| lung| lymph node| mammary gland| pancreas| prostate| skin| spleen| stomach| testis| thymus| thyroid| tongue| vagina| cleavage| morula| blastocyst| egg cylinder| organogenesis| fetus| juvenile| adult /// ENSMUST00000052145 // Mm.358692 // blood| bone marrow| brain| embryonic tissue| eye| in…	---	chr7	33	NM_175103 // RefSeq // Mus musculus bolA-like 2 (E. coli) (Bola2), mRNA. // chr7 // 100 // 79 // 26 // 26 // 0 /// ENSMUST00000052145 // ENSEMBL // Isoform 1 of BolA-like protein 2 gene:ENSMUSG00000047721 // chr7 // 100 // 79 // 26 // 26 // 0 /// BC061197 // GenBank // Mus musculus bolA-like 2 (E. coli), mRNA (cDNA clone MGC:74338 IMAGE:6707992), complete cds. // chr7 // 100 // 100 // 33 // 33 //…	NM_175103 // Mm.358692 // blood| bone marrow| brain| embryonic tissue| eye| intestine| joint| kidney| liver| lung| lymph node| mammary gland| pancreas| prostate| skin| spleen| stomach| testis| thymus| thyroid| tongue| vagina| cleavage| morula| blastocyst| egg cylinder| organogenesis| fetus| juvenile| adult /// ENSMUST00000052145 // Mm.358692 // blood| bone marrow| brain| embryonic tissue| eye| in…	---	---	TRUE	3	4.12333	4.02573	3	7.58333	0.0241334	3.46	2.97794	0.0408219
10339497	---	0	0	4	--- // --- // pos_control // --- // --- // --- // --- // --- // ---	---	---	---	4	--- // --- // pos_control // --- // --- // --- // --- // --- // ---	---	---	---	TRUE	3	4.25667	4.50893	3	7.84333	0.0880332	3.58667	2.89745	0.0442309
10342084	---	0	0	4	--- // --- // pos_control // --- // --- // --- // --- // --- // ---	---	---	---	4	--- // --- // pos_control // --- // --- // --- // --- // --- // ---	---	---	---	TRUE	3	1.81667	0.559433	3	5.75	0.0889001	3.93333	8.46101	0.00106921
10490370	chr2	179771079	179777113	28	NM_011969 // RefSeq // Mus musculus proteasome (prosome, macropain) subunit, alpha type 7 (Psma7), mRNA. // chr2 // 100 // 100 // 28 // 28 // 0 /// ENSMUST00000029082 // ENSEMBL // Proteasome subunit alpha type-7 gene:ENSMUSG00000027566 // chr2 // 100 // 100 // 28 // 28 // 0 /// AF019662 // GenBank // Mus musculus C6-I proteasome chain mRNA, complete cds. // chr2 // 100 // 100 // 28 // 28 // 0	NM_011969 // Mm.21728 // bladder| blood| bone marrow| brain| connective tissue| dorsal root ganglion| embryonic tissue| extraembryonic tissue| eye| fertilized ovum| heart| intestine| kidney| liver| lung| mammary gland| molar| ovary| pancreas| pineal gland| prostate| salivary gland| skin| spinal cord| spleen| stomach| testis| thymus| thyroid| tongue| uterus|oocyte| zygote| cleavage| morula| blasto…	AF019662 // GenMAPP // Proteasome_Degradation	chr2	28	NM_011969 // RefSeq // Mus musculus proteasome (prosome, macropain) subunit, alpha type 7 (Psma7), mRNA. // chr2 // 100 // 100 // 28 // 28 // 0 /// ENSMUST00000029082 // ENSEMBL // Proteasome subunit alpha type-7 gene:ENSMUSG00000027566 // chr2 // 100 // 100 // 28 // 28 // 0 /// AF019662 // GenBank // Mus musculus C6-I proteasome chain mRNA, complete cds. // chr2 // 100 // 100 // 28 // 28 // 0	NM_011969 // Mm.21728 // bladder| blood| bone marrow| brain| connective tissue| dorsal root ganglion| embryonic tissue| extraembryonic tissue| eye| fertilized ovum| heart| intestine| kidney| liver| lung| mammary gland| molar| ovary| pancreas| pineal gland| prostate| salivary gland| skin| spinal cord| spleen| stomach| testis| thymus| thyroid| tongue| uterus|oocyte| zygote| cleavage| morula| blasto…	NM_011969 // GO:0006511 // ubiquitin-dependent protein catabolic process // inferred from electronic annotation /// ENSMUST00000029082 // GO:0006511 // ubiquitin-dependent protein catabolic process // inferred from electronic annotation /// AF019662 // GO:0006511 // ubiquitin-dependent protein catabolic process // inferred from electronic annotation	AF019662 // GenMAPP // Proteasome_Degradation	TRUE	3	3.91333	2.67963	3	7.58333	0.0305334	3.67	3.86126	0.0181279
10548976	chr6	140695481	140695693	37	NM_001048057 // RefSeq // Mus musculus ribosomal protein L38 (Rpl38), transcript variant 1, mRNA. // chr6 // 100 // 100 // 37 // 37 // 0 /// NM_023372 // RefSeq // Mus musculus ribosomal protein L38 (Rpl38), transcript variant 2, mRNA. // chr6 // 100 // 100 // 37 // 37 // 0 /// NM_001048058 // RefSeq // Mus musculus ribosomal protein L38 (Rpl38), transcript variant 3, mRNA. // chr6 // 100 // 100 …	NM_001048057 // Mm.238817 // blood| bone marrow| brain| embryonic tissue| extraembryonic tissue| eye| heart| inner ear| intestine| joint| kidney| liver| lung| mammary gland| muscle| ovary| pancreas| prostate| spleen| stomach| testis| thymus| tongue| uterus|oocyte| cleavage| morula| blastocyst| organogenesis| fetus| neonate| juvenile| adult /// NM_001048057 // Mm.371629 // bone marrow| brain| conn…	NM_001048057 // GenMAPP // Ribosomal_Proteins /// NM_001048057 // GenMAPP // mRNA_processing_binding_Reactome /// NM_023372 // GenMAPP // Ribosomal_Proteins /// NM_023372 // GenMAPP // mRNA_processing_binding_Reactome /// BC034339 // GenMAPP // Ribosomal_Proteins /// BC034339 // GenMAPP // mRNA_processing_binding_Reactome /// BC055346 // GenMAPP // Ribosomal_Proteins /// BC055346 // GenMAPP // mR…	chr6	37	NM_001048057 // RefSeq // Mus musculus ribosomal protein L38 (Rpl38), transcript variant 1, mRNA. // chr6 // 100 // 100 // 37 // 37 // 0 /// NM_023372 // RefSeq // Mus musculus ribosomal protein L38 (Rpl38), transcript variant 2, mRNA. // chr6 // 100 // 100 // 37 // 37 // 0 /// NM_001048058 // RefSeq // Mus musculus ribosomal protein L38 (Rpl38), transcript variant 3, mRNA. // chr6 // 100 // 100 …	NM_001048057 // Mm.238817 // blood| bone marrow| brain| embryonic tissue| extraembryonic tissue| eye| heart| inner ear| intestine| joint| kidney| liver| lung| mammary gland| muscle| ovary| pancreas| prostate| spleen| stomach| testis| thymus| tongue| uterus|oocyte| cleavage| morula| blastocyst| organogenesis| fetus| neonate| juvenile| adult /// NM_001048057 // Mm.371629 // bone marrow| brain| conn…	NM_001048057 // GO:0006412 // translation // inferred from electronic annotation /// NM_001048057 // GO:0008150 // biological_process // no biological data available /// NM_023372 // GO:0006412 // translation // inferred from electronic annotation /// NM_023372 // GO:0008150 // biological_process // no biological data available /// NM_001048058 // GO:0006412 // translation // inferred from electr…	NM_001048057 // GenMAPP // Ribosomal_Proteins /// NM_001048057 // GenMAPP // mRNA_processing_binding_Reactome /// NM_023372 // GenMAPP // Ribosomal_Proteins /// NM_023372 // GenMAPP // mRNA_processing_binding_Reactome /// BC034339 // GenMAPP // Ribosomal_Proteins /// BC034339 // GenMAPP // mRNA_processing_binding_Reactome /// BC055346 // GenMAPP // Ribosomal_Proteins /// BC055346 // GenMAPP // mR…	TRUE	3	7.61667	0.996234	3	10.0367	0.157033	2.42	3.90311	0.0174954
10532741	chr5	114243738	114250375	26	NM_146162 // RefSeq // Mus musculus transmembrane protein 119 (Tmem119), mRNA. // chr5 // 100 // 100 // 26 // 26 // 0 /// ENSMUST00000067853 // ENSEMBL // Transmembrane protein 119 gene:ENSMUSG00000054675 // chr5 // 100 // 100 // 26 // 26 // 0 /// BC025600 // GenBank // Mus musculus transmembrane protein 119, mRNA (cDNA clone MGC:38046 IMAGE:5250899), complete cds. // chr5 // 100 // 100 // 26 // …	NM_146162 // Mm.41681 // blood| bone| brain| connective tissue| embryonic tissue| extraembryonic tissue| eye| inner ear| intestine| joint| kidney| liver| lung| mammary gland| pineal gland| pituitary gland| prostate| skin| stomach| sympathetic ganglion| uterus| organogenesis| fetus| neonate| juvenile| adult /// ENSMUST00000067853 // Mm.41681 // blood| bone| brain| connective tissue| embryonic tiss…	---	chr5	26	NM_146162 // RefSeq // Mus musculus transmembrane protein 119 (Tmem119), mRNA. // chr5 // 100 // 100 // 26 // 26 // 0 /// ENSMUST00000067853 // ENSEMBL // Transmembrane protein 119 gene:ENSMUSG00000054675 // chr5 // 100 // 100 // 26 // 26 // 0 /// BC025600 // GenBank // Mus musculus transmembrane protein 119, mRNA (cDNA clone MGC:38046 IMAGE:5250899), complete cds. // chr5 // 100 // 100 // 26 // …	NM_146162 // Mm.41681 // blood| bone| brain| connective tissue| embryonic tissue| extraembryonic tissue| eye| inner ear| intestine| joint| kidney| liver| lung| mammary gland| pineal gland| pituitary gland| prostate| skin| stomach| sympathetic ganglion| uterus| organogenesis| fetus| neonate| juvenile| adult /// ENSMUST00000067853 // Mm.41681 // blood| bone| brain| connective tissue| embryonic tiss…	NM_146162 // GO:0008150 // biological_process // no biological data available /// ENSMUST00000067853 // GO:0008150 // biological_process // no biological data available /// BC025600 // GO:0008150 // biological_process // no biological data available	---	TRUE	3	0.413333	0.0474333	3	2.54	0.8407	2.12667	3.9086	0.0174145
10340429	---	0	0	4	--- // --- // neg_control // --- // --- // --- // --- // --- // ---	---	---	---	4	--- // --- // neg_control // --- // --- // --- // --- // --- // ---	---	---	---	TRUE	3	7.99	0.1033	3	5.16667	0.911233	-2.82333	-4.855	0.00830927
10338738	---	0	0	4	--- // --- // pos_control // --- // --- // --- // --- // --- // ---	---	---	---	4	--- // --- // pos_control // --- // --- // --- // --- // --- // ---	---	---	---	TRUE	3	0.863333	0.673733	3	3.30667	0.0116333	2.44333	5.11189	0.00692503
10341332	---	0	0	4	--- // --- // pos_control // --- // --- // --- // --- // --- // ---	---	---	---	4	--- // --- // pos_control // --- // --- // --- // --- // --- // ---	---	---	---	TRUE	3	6.38	0.6483	3	2.41	1.7199	-3.97	-4.4683	0.0110892
10425161	chr15	78757155	78760897	25	NM_008495 // RefSeq // Mus musculus lectin, galactose binding, soluble 1 (Lgals1), mRNA. // chr15 // 100 // 100 // 25 // 25 // 0 /// ENSMUST00000089377 // ENSEMBL // Galectin-1 gene:ENSMUSG00000068220 // chr15 // 100 // 84 // 21 // 21 // 0 /// BC099479 // GenBank // Mus musculus lectin, galactose binding, soluble 1, mRNA (cDNA clone MGC:117697 IMAGE:30841237), complete cds. // chr15 // 100 // 84 …	NM_008495 // Mm.43831 // adipose tissue| blood| bone marrow| brain| connective tissue| embryonic tissue| extraembryonic tissue| eye| heart| inner ear| intestine| joint| kidney| liver| lung| mammary gland| molar| muscle| ovary| pancreas| pituitary gland| prostate| salivary gland| spinal cord| spleen| sympathetic ganglion| testis| thymus| thyroid| tongue| unfertilized ovum| cleavage| blastocyst| eg…	---	chr15	25	NM_008495 // RefSeq // Mus musculus lectin, galactose binding, soluble 1 (Lgals1), mRNA. // chr15 // 100 // 100 // 25 // 25 // 0 /// ENSMUST00000089377 // ENSEMBL // Galectin-1 gene:ENSMUSG00000068220 // chr15 // 100 // 84 // 21 // 21 // 0 /// BC099479 // GenBank // Mus musculus lectin, galactose binding, soluble 1, mRNA (cDNA clone MGC:117697 IMAGE:30841237), complete cds. // chr15 // 100 // 84 …	NM_008495 // Mm.43831 // adipose tissue| blood| bone marrow| brain| connective tissue| embryonic tissue| extraembryonic tissue| eye| heart| inner ear| intestine| joint| kidney| liver| lung| mammary gland| molar| muscle| ovary| pancreas| pituitary gland| prostate| salivary gland| spinal cord| spleen| sympathetic ganglion| testis| thymus| thyroid| tongue| unfertilized ovum| cleavage| blastocyst| eg…	NM_008495 // GO:0007157 // heterophilic cell adhesion // non-traceable author statement /// NM_008495 // GO:0045445 // myoblast differentiation // inferred from direct assay /// ENSMUST00000089377 // GO:0007157 // heterophilic cell adhesion // non-traceable author statement /// ENSMUST00000089377 // GO:0045445 // myoblast differentiation // inferred from direct assay /// BC099479 // GO:0007157 //…	---	TRUE	3	7.79	1.0288	3	11.4867	0.659233	3.69667	4.92811	0.00788349
10442445	chr17	24563628	24576265	32	NM_010023 // RefSeq // Mus musculus dodecenoyl-Coenzyme A delta isomerase (3,2 trans-enoyl-Coenyme A isomerase) (Dci), nuclear gene encoding mitochondrial protein, mRNA. // chr17 // 100 // 100 // 32 // 32 // 0 /// ENSMUST00000024946 // ENSEMBL // dodecenoyl-Coenzyme A delta isomerase gene:ENSMUSG00000024132 // chr17 // 100 // 100 // 32 // 32 // 0 /// BC054444 // GenBank // Mus musculus dodecenoyl…	NM_010023 // Mm.291743 // adipose tissue| bone| bone marrow| brain| connective tissue| embryonic tissue| extraembryonic tissue| eye| heart| inner ear| intestine| kidney| liver| lung| mammary gland| muscle| pancreas| pineal gland| skin| testis| thyroid| tongue| uterus| cleavage| morula| blastocyst| organogenesis| fetus| neonate| juvenile| adult /// ENSMUST00000024946 // Mm.291743 // adipose tissue…	NM_010023 // GenMAPP // Mitochondrial_fatty_acid_betaoxidation /// BC054444 // GenMAPP // Mitochondrial_fatty_acid_betaoxidation	chr17	32	NM_010023 // RefSeq // Mus musculus dodecenoyl-Coenzyme A delta isomerase (3,2 trans-enoyl-Coenyme A isomerase) (Dci), nuclear gene encoding mitochondrial protein, mRNA. // chr17 // 100 // 100 // 32 // 32 // 0 /// ENSMUST00000024946 // ENSEMBL // dodecenoyl-Coenzyme A delta isomerase gene:ENSMUSG00000024132 // chr17 // 100 // 100 // 32 // 32 // 0 /// BC054444 // GenBank // Mus musculus dodecenoyl…	NM_010023 // Mm.291743 // adipose tissue| bone| bone marrow| brain| connective tissue| embryonic tissue| extraembryonic tissue| eye| heart| inner ear| intestine| kidney| liver| lung| mammary gland| muscle| pancreas| pineal gland| skin| testis| thyroid| tongue| uterus| cleavage| morula| blastocyst| organogenesis| fetus| neonate| juvenile| adult /// ENSMUST00000024946 // Mm.291743 // adipose tissue…	NM_010023 // GO:0006629 // lipid metabolic process // inferred from electronic annotation /// NM_010023 // GO:0006631 // fatty acid metabolic process // inferred from electronic annotation /// NM_010023 // GO:0006635 // fatty acid beta-oxidation // inferred from mutant phenotype /// NM_010023 // GO:0008152 // metabolic process // inferred from electronic annotation /// ENSMUST00000024946 // GO:00…	NM_010023 // GenMAPP // Mitochondrial_fatty_acid_betaoxidation /// BC054444 // GenMAPP // Mitochondrial_fatty_acid_betaoxidation	TRUE	3	0.923333	0.00663333	3	3.83333	2.19613	2.91	3.39601	0.0273777
10413609	chr14	31692726	31694794	29	NM_181390 // RefSeq // Mus musculus musculoskeletal, embryonic nuclear protein 1 (Mustn1), mRNA. // chr14 // 100 // 100 // 29 // 29 // 0 /// ENSMUST00000040715 // ENSEMBL // Musculoskeletal embryonic nuclear protein 1 gene:ENSMUSG00000042485 // chr14 // 100 // 83 // 24 // 24 // 0 /// BC116939 // GenBank // Mus musculus musculoskeletal, embryonic nuclear protein 1, mRNA (cDNA clone MGC:151316 IMAG…	NM_181390 // Mm.220895 // embryonic tissue| extraembryonic tissue| heart| intestine| joint| liver| mammary gland| muscle| prostate| stomach| thyroid| tongue| uterus| organogenesis| fetus| neonate| juvenile| adult /// ENSMUST00000040715 // Mm.220895 // embryonic tissue| extraembryonic tissue| heart| intestine| joint| liver| mammary gland| muscle| prostate| stomach| thyroid| tongue| uterus| organog…	---	chr14	29	NM_181390 // RefSeq // Mus musculus musculoskeletal, embryonic nuclear protein 1 (Mustn1), mRNA. // chr14 // 100 // 100 // 29 // 29 // 0 /// ENSMUST00000040715 // ENSEMBL // Musculoskeletal embryonic nuclear protein 1 gene:ENSMUSG00000042485 // chr14 // 100 // 83 // 24 // 24 // 0 /// BC116939 // GenBank // Mus musculus musculoskeletal, embryonic nuclear protein 1, mRNA (cDNA clone MGC:151316 IMAG…	NM_181390 // Mm.220895 // embryonic tissue| extraembryonic tissue| heart| intestine| joint| liver| mammary gland| muscle| prostate| stomach| thyroid| tongue| uterus| organogenesis| fetus| neonate| juvenile| adult /// ENSMUST00000040715 // Mm.220895 // embryonic tissue| extraembryonic tissue| heart| intestine| joint| liver| mammary gland| muscle| prostate| stomach| thyroid| tongue| uterus| organog…	---	---	TRUE	3	4.98333	0.903033	3	7.56333	0.651234	2.58	3.58441	0.0230767
10498307	chr3	57521683	57522219	8	XM_887553 // RefSeq // PREDICTED: Mus musculus predicted gene, EG623114 (EG623114), mRNA. // chr3 // 100 // 100 // 8 // 8 // 0 /// GENSCAN00000011788 // ENSEMBL // cdna:Genscan chromosome:NCBIM37:3:57521849:57522211:-1 // chr3 // 100 // 50 // 4 // 4 // 0	---	---	chr3	8	XM_887553 // RefSeq // PREDICTED: Mus musculus predicted gene, EG623114 (EG623114), mRNA. // chr3 // 100 // 100 // 8 // 8 // 0 /// GENSCAN00000011788 // ENSEMBL // cdna:Genscan chromosome:NCBIM37:3:57521849:57522211:-1 // chr3 // 100 // 50 // 4 // 4 // 0	---	---	---	TRUE	3	3.28333	2.97023	3	6.32667	0.194133	3.04333	2.96324	0.0414211
10339101	---	0	0	4	--- // --- // pos_control // --- // --- // --- // --- // --- // ---	---	---	---	4	--- // --- // pos_control // --- // --- // --- // --- // --- // ---	---	---	---	TRUE	3	6.21667	1.85773	3	8.76	0.4501	2.54333	2.89976	0.0441287
[truncated: 319 more rows]

## Sheet: MI T=1 
probeset_id	seqname	start	stop	total_probes	mrna_assignment	unigene	pathway	seqname	total_probes	mrna_assignment	unigene	GO_biological_process	pathway	SHAMvsT0 ttest	Sample size	Sample mean	Sample variance	Sample size	Sample mean	Sample variance	log2(Fold change)	T statistic	P-value
10341093	---	0	0	4	--- // --- // neg_control // --- // --- // --- // --- // --- // ---	---	---	---	4	--- // --- // neg_control // --- // --- // --- // --- // --- // ---	---	---	---	TRUE	3	2.99667	0.987233	3	0.77	0.6393	-2.22667	-3.02402	0.039009
10338504	---	0	0	4	--- // --- // pos_control // --- // --- // --- // --- // --- // ---	---	---	---	4	--- // --- // pos_control // --- // --- // --- // --- // --- // ---	---	---	---	TRUE	3	4.71	3.0631	3	0.426667	0.159033	-4.28333	-4.13305	0.014458
[truncated: 61 more rows]

## Sheet: MI T=4
probeset_id	seqname	start	stop	total_probes	mrna_assignment	unigene	pathway	seqname	total_probes	mrna_assignment	unigene	GO_biological_process	pathway	SHAMvsT0 ttest	Sample size	Sample mean	Sample variance	Sample size	Sample mean	Sample variance	log2(Fold change)	T statistic	P-value
[truncated: 93 more rows]

## Sheet: Kidney injury T=0
probeset_id	SHAMvsT=0	Expression	Expression	Expression	Sample size	Sample mean	Sample variance	Sample size	Sample mean	Sample variance	log2(Fold change)	T statistic	P-value
10420080	TRUE	5.49	5.43	2.66	3	0.986667	0.00813334	3	4.52667	2.61423	3.54	3.78632	0.0193301
10340620	TRUE	-0.46	-0.19	-0.22	3	2.35667	1.23043	3	-0.29	0.0219	-2.64667	-4.09638	0.0148971
10339500	TRUE	7.1	8.04	8.12	3	5.36667	1.84203	3	7.75333	0.321733	2.38667	2.81026	0.0483039
10554701	TRUE	1.99	2.88	2.96	3	5.59333	1.69813	3	2.61	0.2899	-2.98333	-3.6648	0.0214892
10340039	TRUE	5.66	6.76	6.67	3	2.58	1.1613	3	6.36333	0.373034	3.78333	5.29024	0.00612749
10416069	TRUE	2.5	4.23	3.8	3	6.29333	0.393633	3	3.51	0.8113	-2.78333	-4.39182	0.0117659
10342949	TRUE	0.78	1.38	1.08	3	3.94667	2.08003	3	1.08	0.09	-2.86667	-3.37058	0.0280287
10436196	TRUE	9.17	4.89	3.8	3	1.06667	0.216933	3	5.95333	8.05723	4.88667	2.94246	0.0422852
[truncated: 74 more rows]

## Sheet: Kidney injury T=1
probeset_id	Gene list	Sample size	Sample mean	Sample variance	Sample size	Sample mean	Sample variance	log2(Fold change)	T statistic	P-value
[truncated: 243 more rows]

[truncated: 1 more sheets: Kidney Injury T=4]
